# Supplementary material for: Mapping Quantitative Trait Loci for 1000-Grain Weight in a Double Haploid Population of Common Wheat
Source: Int J Mol Sci. 2020 May 31;21(11):3960. doi: 10.3390/ijms21113960 (PMC7311974; doi:10.3390/ijms21113960)
Supplement: Supplementary file 1 [file ijms-21-03960-s001.zip]

Archive with 9 entries (9 files):
- Supplemental Fig. 1.tif
- Supplemental Fig. 2.tif
- Supplemental Table 1.xlsx
- Supplemental Table 2.xlsx
- Supplemental Table 3.xlsx
- Supplemental Table 4.xlsx
- Supplemental Table 5.xlsx
- Supplemental Table 6.xlsx
- Supplemental Table 7.xlsx
