# Supplementary material for: Mapping Quantitative Trait Loci for 1000-Grain Weight in a Double Haploid Population of Common Wheat
Source: Int J Mol Sci. 2020 May 31;21(11):3960. doi: 10.3390/ijms21113960 (PMC7311974; doi:10.3390/ijms21113960)
Supplement: Supplementary file 1 [file ijms-21-03960-s001.zip › Supplemental Table 1.xlsx]

## Sheet: Sheet1
Supplemental Table 1 Distribution of the markers in genomes
Genome	Length (cM)	SNP marker	cM per	Bin makers	cM per
		number	SNP marker	number	bin marker
A	791.49	6876	0.115	289	2.739
B	748.46	6374	0.117	280	2.673
D	669.69	1751	0.382	204	3.282
Total	2209.64	15001	0.147	773	2.859
