# Supplementary material for: Mapping Quantitative Trait Loci for 1000-Grain Weight in a Double Haploid Population of Common Wheat
Source: Int J Mol Sci. 2020 May 31;21(11):3960. doi: 10.3390/ijms21113960 (PMC7311974; doi:10.3390/ijms21113960)
Supplement: Supplementary file 1 [file ijms-21-03960-s001.zip › Supplemental Table 2.xlsx]

## Sheet: Sheet1
Supplemental Table 2 High density Genetic map constructed by 773 bin markers
Bin Marker	Genetic Position	Physical Position	Chromosome	BinID	SNP Count
AX-109627408	0	13551224	1A	0	1
AX-94952968	13.615	16096419	1A	2	4
AX-110438766	15.954	20021927	1A	3	28
AX-109458470	17.833	25306498	1A	5	14
AX-111491732	18.59	26804722	1A	4	28
AX-109963340	20.544	49480121	1A	7	17
AX-111583417	21.728	32587116	1A	6	90
AX-108800518	23.722	54179966	1A	8	103
AX-109414216	24.75	481497694	1A	9	76
AX-110463986	29.228	497348970	1A	10	16
AX-109654913	30.492	508327197	1A	11	46
AX-110983052	32.116	513022442	1A	12	38
AX-111523929	32.855	515976317	1A	13	3
AX-111054747	34.141	531980280	1A	14	32
AX-111506913	36.459	534874604	1A	15	24
AX-109949821	38.253	538679794	1A	16	12
AX-108745439	40.108	542785553	1A	17	3
AX-109465515	0	191644833	1B	0	1
AX-109339597	2.74	111929506	1B	0	1
AX-110438452	5.319	4300434	1B	23	128
AX-109961937	7.611	406677810	1B	24	134
AX-109959684	9.884	488072744	1B	25	99
AX-109821169	12.115	534987493	1B	26	12
AX-89694598	13.286	540461392	1B	27	17
AX-111669834	14.615	548891146	1B	28	20
AX-109518302	17.127	565430033	1B	0	1
AX-110395364	19.489	566399807	1B	29	26
AX-110366371	20.633	574630587	1B	30	84
AX-110600183	23.379	586583157	1B	31	37
AX-111486820	26.188	594487485	1B	32	20
AX-110591681	27.492	602549276	1B	33	15
AX-110975095	28.874	623076945	1B	0	1
AX-110688811	37.66	628552673	1B	34	7
AX-108740038	42.861	633683524	1B	35	12
AX-110502871	45.509	637769239	1B	0	1
AX-111775778	50.214	645223058	1B	36	15
AX-108873354	64.237	657929803	1B	37	2
AX-110424258	65.714	659860609	1B	38	2
AX-109286674	67.661	661456276	1B	39	2
AX-89579786	68.578	661557336	1B	40	25
AX-108728642	76.398	668142667	1B	41	17
AX-111055601	79.958	672065443	1B	42	18
AX-109840266	81.644	673443869	1B	43	9
AX-111527355	82.869	674283346	1B	44	9
AX-109892648	84.42	677665772	1B	45	2
AX-109439001	87.384	679605626	1B	46	2
AX-109492475	93.521	686684818	1B	47	6
AX-111247283	95.799	686234117	1B	0	1
AX-111449413	0	168549	1D	49	12
AX-109964445	4.64	2717727	1D	52	35
AX-109124835	25.223	8128806	1D	53	5
AX-110147378	38.419	11605805	1D	54	5
AX-110177699	39.038	11799985	1D	0	1
AX-111013786	42.526	12519030	1D	0	1
AX-111136367	43.64	12107905	1D	0	1
AX-108834950	44.087	12429070	1D	55	87
AX-110929755	51.501	19849015	1D	57	13
AX-109839010	52.746	21900545	1D	58	11
AX-111170571	55.277	27850869	1D	59	212
AX-108792786	57.115	48472648	1D	61	94
AX-111812613	58.442	131484267	1D	62	44
AX-95166896	59.494	307214630	1D	0	1
AX-94871395	60.214	356154066	1D	67	3
AX-110163017	60.99	348722102	1D	66	2
AX-109273952	0	21251904	2A	0	1
AX-110685697	2.328	23421524	2A	0	1
AX-111503398	22.818	33039743	2A	82	2
AX-110530257	23.449	34164551	2A	83	2
AX-111650990	25.191	35418157	2A	0	1
AX-110490034	28.821	39322592	2A	0	1
AX-94419084	41.009	57999817	2A	84	8
AX-109502279	43.063	61286463	2A	85	4
AX-109300303	44.319	62266924	2A	86	5
AX-109309715	45.374	78343252	2A	87	20
AX-109402024	47.135	86972498	2A	89	4
AX-110007470	48.341	99680705	2A	90	1431
AX-108762944	49.653	101831749	2A	0	1
AX-109455008	53.136	611346826	2A	92	10
AX-110438624	55.346	630790475	2A	93	2
AX-110464869	57.066	666623787	2A	0	1
AX-108863728	58.177	674493540	2A	94	14
AX-108887266	59.526	694710513	2A	95	53
AX-110941047	61.102	702470181	2A	0	1
AX-109395299	62.912	705802932	2A	0	1
AX-108881727	63.741	705852626	2A	96	3
AX-109843778	64.749	706244509	2A	0	1
AX-109314401	67.077	715965562	2A	97	9
AX-109577388	68.249	717754510	2A	98	7
AX-110498851	69.185	718707376	2A	100	13
AX-110530937	69.641	717251657	2A	99	4
AX-109917880	70.262	718912301	2A	0	1
AX-109556015	71.126	719404268	2A	0	1
AX-110185306	81.785	733285135	2A	101	4
AX-110990867	83.553	735273192	2A	102	5
AX-110542914	84.158	735164484	2A	0	1
AX-108833449	86.709	739874094	2A	0	1
AX-110526997	0	7913185	2B	109	11
AX-108922838	2.343	2560653	2B	110	10
AX-109951084	9.674	11337844	2B	113	5
AX-111623225	10.961	12193645	2B	114	10
AX-109852366	13.993	19135392	2B	115	19
AX-111511682	19.771	24481734	2B	116	2
AX-111641773	22.621	24847000	2B	117	7
AX-109882322	27.793	27600123	2B	118	5
AX-110038911	28.94	28368087	2B	119	4
AX-108771065	32.787	30635128	2B	120	2
AX-108782930	33.956	31575492	2B	121	11
AX-109035330	49.129	44563836	2B	122	11
AX-110906223	51.731	45617058	2B	123	3
AX-109927771	53.859	49676044	2B	112	29
AX-111715789	55.877	45786136	2B	0	1
AX-109576089	58.177	50409703	2B	0	1
AX-109527337	65.931	89558210	2B	129	11
AX-109826391	66.728	68582055	2B	126	11
AX-94501692	67.538	69648825	2B	127	4
AX-108955097	69.766	58817230	2B	124	5
AX-109424108	72.147	67540464	2B	125	9
AX-109344070	73.38	72745295	2B	128	2
AX-110406540	79.559	108558747	2B	130	7
AX-109510402	80.57	110285512	2B	0	1
AX-111608888	81.492	113165055	2B	0	1
AX-109909891	83.46	118295294	2B	0	1
AX-110611059	84.159	132410366	2B	131	602
AX-110367738	86.602	622416773	2B	0	1
AX-111507200	87.781	613255671	2B	133	124
AX-110521511	88.819	180130827	2B	0	1
AX-109377141	90.86	682854047	2B	134	18
AX-111639840	91.875	695740981	2B	135	28
AX-109959683	93.112	712958864	2B	136	5
AX-108738623	97.537	717331133	2B	0	1
AX-110675881	98.815	732203849	2B	137	15
AX-111629096	106.606	744180087	2B	138	9
AX-111717978	109.262	748424707	2B	139	5
AX-109332296	109.65	749305362	2B	140	2
AX-111572412	112.89	768050503	2B	0	1
AX-109481686	113.313	755157053	2B	111	48
AX-111170395	115.49	773171176	2B	0	1
AX-110451531	117.231	774750161	2B	0	1
AX-109477763	120.081	777403620	2B	0	1
AX-110963581	122.508	781082574	2B	143	2
AX-108795990	124.032	784120261	2B	144	16
AX-109424589	125.392	784607420	2B	0	1
AX-94438763	132.331	779855006	2B	142	7
AX-111141675	132.725	778403365	2B	0	1
AX-108931194	132.874	775538015	2B	141	2
AX-109943843	135.306	788014745	2B	146	2
AX-110488291	137.112	788994735	2B	0	1
AX-111130150	146.205	789797928	2B	145	38
AX-109858771	0	16136079	2D	151	9
AX-89745236	1.196	15758224	2D	0	1
AX-111453860	3.586	17207930	2D	152	8
AX-109319764	4.907	19633995	2D	0	1
AX-109856521	7.479	19607234	2D	153	2
AX-111678394	18.885	32983823	2D	0	1
AX-108781467	22.763	36262458	2D	0	1
AX-110452779	24.183	37269958	2D	154	2
AX-111430851	34.9	243794514	2D	161	3
AX-111116269	42.06	345970062	2D	162	16
AX-110558245	43.924	422881615	2D	164	8
AX-109449257	47.079	450992991	2D	165	3
AX-110916845	48.634	458920634	2D	0	1
AX-111484869	49.357	471529313	2D	168	3
AX-110342573	49.685	462507613	2D	167	6
AX-111011450	50.651	499834827	2D	169	4
AX-110720701	51.783	512881986	2D	170	8
AX-108767381	52.882	528101770	2D	173	4
AX-109400512	53.599	529604975	2D	0	1
AX-111709709	54.7	554306051	2D	174	9
AX-109343673	55.219	564310230	2D	176	2
AX-109893665	56.888	573375523	2D	0	1
AX-109326513	59.065	576476058	2D	0	1
AX-110462142	62.425	585689521	2D	179	3
AX-110466435	73.487	601051110	2D	180	30
AX-110406837	75.829	608488309	2D	182	2
AX-111629633	76.327	607279597	2D	181	25
AX-111733722	82.659	617166184	2D	183	2
AX-111479959	83.813	618108136	2D	184	29
AX-110377261	94.082	629025981	2D	0	1
AX-108861854	98.875	633070204	2D	0	1
AX-110440821	99.503	633333515	2D	0	1
AX-109078529	101.298	633996887	2D	187	4
AX-111705929	103.724	633539872	2D	0	1
AX-108747099	0	1119460	3A	0	1
AX-110018194	4.411	8733862	3A	190	46
AX-111127611	5.254	2894817	3A	191	2
AX-110978669	8.118	14268387	3A	0	1
AX-111527684	13.196	19503286	3A	192	10
AX-108954219	14.449	20488094	3A	193	4
AX-109106470	21.918	24076823	3A	0	1
AX-111095128	23.29	24779499	3A	194	6
AX-108989540	24.812	25907435	3A	195	3
AX-110023650	25.995	26014279	3A	196	3
AX-109070005	40.049	36846984	3A	197	10
AX-111631905	48.01	46005012	3A	198	3
AX-109919001	51.205	56494640	3A	199	308
AX-109911655	52.113	527896269	3A	0	1
AX-110635306	52.905	290423487	3A	200	5
AX-111157535	53.498	241596186	3A	201	3
AX-111127766	56.484	585497610	3A	0	1
AX-110951668	57.955	595737028	3A	203	2
AX-94564058	58.308	598563557	3A	204	6
AX-111648664	60.546	619795953	3A	205	81
AX-110483969	63.034	649571214	3A	207	9
AX-109824478	63.871	651802802	3A	0	1
AX-108808975	65.736	657199156	3A	208	21
AX-109309017	68.06	662897959	3A	210	12
AX-110384637	68.936	659014971	3A	209	13
AX-110172746	71.31	668877156	3A	211	34
AX-109538391	73.729	672555281	3A	212	2
AX-110589792	75.001	685235737	3A	214	10
AX-111478900	75.297	683181763	3A	213	24
AX-109830585	76.012	685425659	3A	0	1
AX-95151919	81.247	689498047	3A	0	1
AX-109356925	82.43	691639956	3A	0	1
AX-108863620	83.85	696288017	3A	206	22
AX-110698095	90.097	700207561	3A	215	2
AX-110720002	92.608	700889563	3A	217	3
AX-110674296	94.971	700639902	3A	216	10
AX-109365022	97.917	701867800	3A	218	2
AX-110186255	99.05	702511881	3A	219	9
AX-110491100	99.773	705251744	3A	220	4
AX-110978395	112.302	709776717	3A	221	50
AX-109067326	113.832	714155608	3A	0	1
AX-110363403	118.033	715330334	3A	222	24
AX-111279439	127.853	719559981	3A	223	62
AX-111758075	132.637	724571853	3A	224	2
AX-108957313	136.041	727352246	3A	225	17
AX-110482091	139.646	729732017	3A	0	1
AX-108845355	140.174	728386399	3A	226	2
AX-111216954	141.267	731741395	3A	227	5
AX-89367082	142.514	732471431	3A	228	2
AX-109275090	145.23	733438333	3A	229	8
AX-108937245	147.517	735235538	3A	0	1
AX-109840451	149.154	737214332	3A	230	6
AX-111580618	158.984	743145149	3A	231	38
AX-109294390	0	2416505	3B	232	2
AX-110463615	14.707	9307854	3B	235	3
AX-111500085	15.609	6823751	3B	233	2
AX-111090660	16.299	7604520	3B	234	2
AX-109860923	16.806	7827117	3B	0	1
AX-109997332	17.893	9096173	3B	0	1
AX-109366463	19.001	9440352	3B	236	2
AX-111516534	20.245	11985448	3B	237	2
AX-111457623	21.334	14434970	3B	238	5
AX-111005098	21.569	13060959	3B	0	1
AX-109478402	22.309	13079220	3B	0	1
AX-108960579	23.25	14931106	3B	239	10
AX-111121461	24.533	17578799	3B	240	2
AX-109970449	25.349	19005708	3B	241	4
AX-109933033	25.839	19108782	3B	0	1
AX-109916388	26.298	17472475	3B	0	1
AX-110945024	27.082	19072067	3B	0	1
AX-109402867	27.738	17433121	3B	0	1
AX-110554286	37.557	23515143	3B	0	1
AX-109865741	38.437	23474815	3B	242	5
AX-109612490	39.315	24938580	3B	243	6
AX-110582337	40.376	25412132	3B	0	1
AX-110470686	42.297	31445994	3B	244	39
AX-109549814	42.863	40873960	3B	0	1
AX-109850107	45.768	40084021	3B	245	3
AX-111045342	49.746	48589013	3B	246	2
AX-109033513	54.182	53296773	3B	247	2
AX-110615081	55.082	53482690	3B	248	4
AX-110473132	56.211	54342756	3B	249	5
AX-111240831	65.612	591549195	3B	251	12
AX-111494799	66.095	586073456	3B	252	19
AX-110582386	67.189	572088208	3B	250	3
AX-109968489	67.692	578853974	3B	0	1
AX-109438767	0	761739576	3B	0	1
AX-110100238	1.77	763561741	3B	253	4
AX-109923045	2.974	769752812	3B	0	1
AX-110125816	4.305	769878830	3B	0	1
AX-111049575	4.837	768850083	3B	254	2
AX-110197792	5.666	769923659	3B	0	1
AX-111017779	8.094	777524210	3B	0	1
AX-109946770	8.426	774238308	3B	255	6
AX-109997430	9.598	781954563	3B	256	6
AX-111509109	13.108	785521178	3B	257	8
AX-110497066	0	6294196	3D	261	23
AX-109311768	3.012	9666792	3D	0	1
AX-109369186	7.758	11664500	3D	0	1
AX-89653262	10.063	13335283	3D	0	1
AX-110391699	11.587	13750648	3D	0	1
AX-111502511	16.858	16642205	3D	0	1
AX-109104358	24.797	18944436	3D	0	1
AX-95240079	25.877	19841584	3D	0	1
AX-111607702	30.066	22082768	3D	0	1
AX-89574305	38.829	27877037	3D	0	1
AX-89592287	42.201	28232748	3D	0	1
AX-108731997	54.065	72695759	3D	265	5
AX-111589572	56.236	367231272	3D	267	23
AX-110599821	60.648	472456201	3D	272	6
AX-110420803	61.874	495590821	3D	273	4
AX-111600632	63.009	505325377	3D	0	1
AX-89699893	64.186	515937995	3D	275	2
AX-94528475	65.371	536036151	3D	276	2
AX-95659137	67.607	547632716	3D	278	2
AX-108957609	68.521	552958479	3D	279	2
AX-111760688	80.815	566153021	3D	281	4
AX-111108925	84.978	570287106	3D	282	2
AX-110042483	88.452	573863437	3D	0	1
AX-108746383	102.481	583232341	3D	0	1
AX-111126228	103.177	586636024	3D	283	2
AX-111648201	104.502	582506835	3D	0	1
AX-108772452	112.024	591061464	3D	285	2
AX-110716536	0	6615359	4A	0	1
AX-108831193	0.995	6921641	4A	0	1
AX-110498003	3.319	11172613	4A	0	1
AX-109622473	6.217	12732757	4A	288	12
AX-108754524	6.811	12723150	4A	0	1
AX-109426161	8.15	15864297	4A	289	3
AX-110667751	13.997	17051551	4A	290	2
AX-108994889	40.967	37284975	4A	0	1
AX-111524868	42.522	38572541	4A	0	1
AX-110946551	43.288	40283316	4A	291	10
AX-108862349	44.577	45381478	4A	292	9
AX-108742012	46.754	116479023	4A	293	348
AX-111045592	48.954	578022154	4A	0	1
AX-108892678	50.234	581458484	4A	0	1
AX-109391536	51.223	584425641	4A	294	3
AX-108973520	52.358	591069838	4A	295	15
AX-111011411	53.489	597144160	4A	296	8
AX-108794783	55.093	597731865	4A	297	6
AX-111518586	59.826	601329030	4A	298	15
AX-110981215	61.022	603667921	4A	299	3
AX-111264229	62.217	605004737	4A	300	12
AX-111053500	65.753	612666943	4A	301	2
AX-109456468	66.763	614243533	4A	0	1
AX-109489523	76.259	616201146	4A	302	16
AX-111032494	78.487	617584560	4A	0	1
AX-111052249	82.083	620015415	4A	303	4
AX-109950963	82.945	620983110	4A	304	2
AX-110008463	84.261	624313984	4A	0	1
AX-108955152	85.013	623676536	4A	0	1
AX-110567219	87.117	627464334	4A	305	10
AX-110391454	90.001	630856268	4A	306	49
AX-110504741	91.075	684921033	4A	310	6
AX-110540586	93.467	680398739	4A	0	1
AX-110437859	94.721	665842563	4A	309	6
AX-110953487	96.188	659617369	4A	308	24
AX-111067369	101.553	641821628	4A	307	2
AX-111072594	103.114	688529338	4A	311	12
AX-108844812	104.438	697727617	4A	312	7
AX-108796225	105.533	708122581	4A	313	30
AX-110489193	106.538	708592024	4A	0	1
AX-111630576	110.258	716480095	4A	314	20
AX-109852422	0	1187907	4B	315	14
AX-108730259	2.201	3825541	4B	0	1
AX-110576785	11.272	9943523	4B	0	1
AX-110935897	19.842	12051615	4B	316	7
AX-109993293	23.869	16268907	4B	317	3
AX-109930526	24.789	17259935	4B	0	1
AX-108731100	31.138	20726603	4B	0	1
AX-110609424	35.083	20735712	4B	318	2
AX-110110520	36.037	21804788	4B	0	1
AX-111068079	38.368	25349681	4B	319	5
AX-109580651	41.14	29195206	4B	320	2
AX-109955604	41.931	32262013	4B	321	7
AX-111738217	42.154	32415740	4B	322	3
AX-110097291	43.074	36636157	4B	323	21
AX-109487826	44.522	53011040	4B	324	4
AX-110718462	47.065	132989774	4B	325	1130
AX-111651544	48.935	427276284	4B	328	129
AX-109037159	52.12	575843216	4B	329	73
AX-111477393	53.449	638118599	4B	330	5
AX-94474747	54.387	638589073	4B	331	9
AX-111184438	56.071	643019109	4B	332	4
AX-94534705	57.837	646195290	4B	0	1
AX-110075169	61.145	648503430	4B	333	4
AX-108806641	63.298	649649084	4B	0	1
AX-111520953	64.176	649682526	4B	0	1
AX-111160295	65.762	650696888	4B	334	17
AX-110967502	66.813	652276515	4B	0	1
AX-94448564	67.976	653525824	4B	326	5
AX-108977873	69.321	653634667	4B	335	7
AX-111533107	70.571	656649415	4B	337	8
AX-110978724	71.777	653982486	4B	336	19
AX-111556599	88.389	660643933	4B	338	2
AX-108776440	89.553	660563784	4B	0	1
AX-111022978	96.005	664964368	4B	0	1
AX-109888571	99.119	665203376	4B	339	2
AX-109440160	100.26	665452750	4B	340	3
AX-110084498	0	1709206	4D	341	33
AX-110604864	4.218	3989779	4D	342	11
AX-110086640	5.426	4286839	4D	0	1
AX-110428045	8.056	5782387	4D	0	1
AX-110008691	9.414	6459578	4D	0	1
AX-89598138	10.776	6569031	4D	0	1
AX-110005953	13.385	7202947	4D	0	1
AX-111494342	14.744	7798468	4D	0	1
AX-110480016	18.675	7905174	4D	0	1
AX-110458818	21.174	9760961	4D	344	5
AX-111642482	0	15363369	4D	0	1
AX-110547581	5.518	20349554	4D	0	1
AX-95683531	7.652	28448472	4D	0	1
AX-108924542	10.261	94254122	4D	349	11
AX-110450356	12.043	341390386	4D	351	2
AX-94621737	12.756	331637370	4D	350	10
AX-110026879	13.827	403396108	4D	0	1
AX-111526492	14.487	346466293	4D	353	2
AX-109987550	15.457	435063833	4D	356	10
AX-94753992	19.013	477626810	4D	358	5
AX-112286209	31.202	504643858	4D	0	1
AX-109948009	36.81	507967715	4D	0	1
AX-110416299	38.627	507125485	4D	0	1
AX-111685522	66.149	109561758	4D	0	1
AX-110445929	0	2975090	5A	364	3
AX-110466028	1.119	1871051	5A	363	10
AX-108884876	2.507	1161115	5A	0	1
AX-108825630	4.016	3027083	5A	365	2
AX-110463209	6.379	3875665	5A	366	7
AX-108808620	11.24	4951298	5A	0	1
AX-110470510	12.047	5297669	5A	367	3
AX-109878809	14.421	6518403	5A	368	8
AX-109890452	17.571	7714419	5A	369	4
AX-109490163	22.201	10198628	5A	370	5
AX-108987114	24.501	12558532	5A	0	1
AX-109366336	31.888	29632746	5A	372	10
AX-109971998	37.488	99696667	5A	0	1
AX-110101590	39.384	68615188	5A	0	1
AX-110018590	40.845	66816139	5A	0	1
AX-109997529	42.33	49435230	5A	373	479
AX-110577137	43.853	422531740	5A	0	1
AX-108795306	44.865	478319874	5A	0	1
AX-109284900	46.234	439884835	5A	0	1
AX-108758850	51.037	536195591	5A	375	19
AX-111037298	56.762	547588737	5A	374	50
AX-110613463	60.826	558684891	5A	378	3
AX-110545476	61.328	556734763	5A	376	3
AX-110460283	62.359	559090877	5A	377	8
AX-109976129	66.706	565550755	5A	379	28
AX-109907430	67.576	566772698	5A	0	1
AX-110400975	69.192	567921357	5A	380	2
AX-110415476	70.353	568548797	5A	381	2
AX-108776736	71.449	569795025	5A	382	7
AX-110174453	72.601	570494692	5A	383	5
AX-111499431	73.88	573306577	5A	385	2
AX-108805233	74.383	573321012	5A	384	4
AX-110010456	84.305	592424496	5A	386	31
AX-110391748	86.608	594365880	5A	387	5
AX-111025842	88.069	596033742	5A	388	17
AX-110603936	89.717	596567377	5A	389	5
AX-111111649	92.954	598666321	5A	0	1
AX-109374128	94.415	600165022	5A	0	1
AX-110027672	96.705	605679057	5A	391	7
AX-109922320	97.742	611565528	5A	393	7
AX-110577415	99.311	617918728	5A	394	47
AX-110507588	104.615	636484267	5A	395	19
AX-110466845	104.928	54758970	5A	0	1
AX-111654317	108.384	643183296	5A	0	1
AX-109832565	115.89	654382465	5A	0	1
AX-111573142	121.363	663292774	5A	397	3
AX-110533502	122.41	666474870	5A	398	3
AX-109965739	123.477	670565627	5A	0	1
AX-110926035	126.896	673733168	5A	399	2
AX-109303439	132.226	688284513	5A	0	1
AX-109623495	132.737	680628793	5A	371	17
AX-109857944	136.62	692461561	5A	0	1
AX-111018251	144.093	704826970	5A	400	18
AX-111020485	146.054	705309159	5A	401	6
AX-111135279	148.472	684199451	5A	396	27
AX-109524434	0	409053788	5B	408	48
AX-110361357	1.229	417700688	5B	409	45
AX-110530023	2.46	440490050	5B	410	3
AX-109406952	3.433	445172220	5B	411	78
AX-110066736	6.994	479304942	5B	413	42
AX-110506915	7.715	473349501	5B	412	10
AX-110433913	9.2	490949873	5B	414	11
AX-110093465	10.884	514850487	5B	415	2
AX-110615540	13.253	520869636	5B	416	9
AX-110922888	18.533	535264188	5B	417	5
AX-108976112	18.96	536236500	5B	418	2
AX-111576625	20.285	543955326	5B	0	1
AX-111002152	23.115	545839748	5B	419	13
AX-109068105	25.256	548412431	5B	420	4
AX-111454690	28.396	551229670	5B	421	49
AX-111705799	32.302	571188926	5B	422	10
AX-110449582	33.489	572899279	5B	423	26
AX-110473162	34.625	591828782	5B	424	33
AX-110508006	36.752	595616407	5B	425	12
AX-109977810	37.891	596519067	5B	426	11
AX-108788214	39.108	612285820	5B	0	1
AX-109444987	44.079	622547378	5B	427	27
AX-111646654	50.501	658092620	5B	428	6
AX-109350744	60.709	666951772	5B	429	39
AX-110581705	66.319	678224273	5B	0	1
AX-109989152	67.852	678593072	5B	430	3
AX-111143003	69.432	679196147	5B	431	6
AX-109392337	71.62	681050880	5B	432	13
AX-111533379	71.891	681612859	5B	0	1
AX-111540807	73.332	684378009	5B	433	2
AX-110370454	74.372	684689978	5B	0	1
AX-110689592	75.65	685068957	5B	434	5
AX-111568156	77.055	685302115	5B	0	1
AX-108840713	78.161	686549214	5B	435	2
AX-108895416	81.706	701018866	5B	436	2
AX-108894439	84.548	702864220	5B	441	7
AX-108899416	85.491	697922410	5B	440	2
AX-110061275	87.287	697345534	5B	439	2
AX-111762596	87.714	696331980	5B	438	4
AX-109319229	88.678	694691162	5B	0	1
AX-111015752	90.034	693446703	5B	437	3
AX-111074180	91.189	706151146	5B	0	1
AX-109995035	91.942	705084828	5B	0	1
AX-111063550	92.683	711991202	5B	442	4
AX-89465863	0	6450127	5D	0	1
AX-109394742	4.374	12584523	5D	0	1
AX-110421468	6.812	15061529	5D	0	1
AX-110472882	15.085	28742581	5D	0	1
AX-110129540	16.416	36635672	5D	0	1
AX-110591185	20.348	37856225	5D	0	1
AX-89752452	21.606	41816096	5D	0	1
AX-111475465	25.089	44932109	5D	444	4
AX-109540025	30.503	57229750	5D	0	1
AX-110415968	33.752	303426207	5D	446	14
AX-95652462	0	358998344	5D	450	2
AX-110408495	2.109	380106626	5D	451	6
AX-86174014	4.651	387705194	5D	0	1
AX-112288030	5.841	398095372	5D	453	10
AX-109879639	6.142	396809761	5D	452	4
AX-95117653	7.263	409878925	5D	0	1
AX-95684495	9.729	425719512	5D	0	1
AX-94537482	10.84	429909658	5D	0	1
AX-111034467	12.16	433971081	5D	0	1
AX-94525922	12.59	437342058	5D	0	1
AX-94966060	13.197	437459884	5D	0	1
AX-110413197	18.075	443065653	5D	455	2
AX-111198874	22.065	447105395	5D	0	1
AX-109325721	22.371	447882240	5D	457	2
AX-110650263	24.425	448860123	5D	458	2
AX-109902688	25.737	449028077	5D	0	1
AX-95658824	27.836	457997533	5D	0	1
AX-108866645	31.289	464088616	5D	459	2
AX-94823785	32.379	480477368	5D	0	1
AX-109565498	33.712	483648791	5D	447	4
AX-111159985	36.097	483713128	5D	463	2
AX-89718033	37.19	490998545	5D	464	5
AX-111455346	38.44	495617642	5D	0	1
AX-111007992	43.653	502097358	5D	469	3
AX-94461896	51.819	521402317	5D	470	6
AX-110082918	60.165	529215601	5D	0	1
AX-95098312	61.527	531888690	5D	472	5
AX-89675057	67.329	538012085	5D	0	1
AX-94960445	68.665	538164459	5D	473	2
AX-109682213	70.997	539909290	5D	0	1
AX-110069805	74.719	543215294	5D	0	1
AX-94696854	81.724	548366664	5D	0	1
AX-94468261	90.253	557647861	5D	0	1
AX-108973447	0	61545	6A	480	14
AX-110497820	4.553	1927892	6A	0	1
AX-111110216	6.326	2685888	6A	481	2
AX-108734124	7.457	2747908	6A	0	1
AX-109905050	8.615	3247705	6A	482	8
AX-109871930	9.679	3015772	6A	0	1
AX-110936298	10.725	5101615	6A	483	40
AX-111610820	14.854	8448746	6A	484	4
AX-111089021	15.879	8610501	6A	0	1
AX-108965541	16.828	10931621	6A	485	32
AX-111594929	18.933	9479971	6A	0	1
AX-110905458	22.709	11325409	6A	486	5
AX-110437449	25.513	15705379	6A	487	115
AX-109512342	30.814	28325851	6A	0	1
AX-110991782	31.323	27154618	6A	488	76
AX-110666660	33.128	37379184	6A	489	2
AX-108886124	34.159	46488129	6A	0	1
AX-110947561	36.773	48762878	6A	490	2
AX-111153087	39.932	50166236	6A	0	1
AX-108829497	40.601	50122938	6A	0	1
AX-110637693	44.814	51918082	6A	0	1
AX-110918493	45.956	53080100	6A	491	24
AX-111006064	47.502	55560581	6A	0	1
AX-111464624	49	62669043	6A	492	469
AX-109984190	51.116	78565040	6A	0	1
AX-111101235	52.514	97572620	6A	493	686
AX-111492224	54.027	492939354	6A	0	1
AX-110077933	54.782	496623729	6A	495	7
AX-108936368	55.772	499788999	6A	496	2
AX-109332464	56.525	559020832	6A	498	6
AX-110018729	56.935	554103747	6A	0	1
AX-109039220	57.475	520645122	6A	497	5
AX-111131762	58.413	562467010	6A	499	3
AX-108982634	62.382	564404720	6A	500	39
AX-108782081	67.638	582013661	6A	501	39
AX-110577250	70.282	585013877	6A	0	1
AX-109370898	72.711	586193576	6A	0	1
AX-111134280	74.975	586839111	6A	502	2
AX-109837110	76.307	591454473	6A	0	1
AX-111195834	84.192	595069689	6A	503	15
AX-110003081	87.479	596616266	6A	0	1
AX-110072628	88.06	596580488	6A	504	3
AX-110101588	89.226	597358925	6A	505	35
AX-108944873	90.362	601258260	6A	506	12
AX-110930450	91.285	599897981	6A	0	1
AX-109552957	94.191	604385950	6A	507	2
AX-111049268	95.062	603936964	6A	0	1
AX-111562681	103.748	608636518	6A	508	9
AX-111038900	0	4315237	6B	509	3
AX-109282893	3.545	195501	6B	0	1
AX-109528536	4.855	263348	6B	0	1
AX-108869128	6.159	6359471	6B	510	7
AX-111214664	6.976	10856378	6B	0	1
AX-111142975	8.053	7531768	6B	0	1
AX-111236192	21.093	14254559	6B	0	1
AX-109900320	22.145	16385916	6B	511	6
AX-111022074	26.547	19550840	6B	512	8
AX-111109562	28.133	22244461	6B	513	7
AX-109314194	30.515	26393365	6B	514	3
AX-109861055	32.127	26616232	6B	0	1
AX-109524835	33.597	31362643	6B	515	20
AX-109410284	36.983	34051317	6B	516	3
AX-111538383	45.079	40964953	6B	517	9
AX-111656138	47.658	42823144	6B	0	1
AX-86169672	52.082	43592836	6B	0	1
AX-108908874	53.47	45812753	6B	0	1
AX-109560996	56.387	55122424	6B	518	9
AX-110198445	58.529	73538010	6B	519	143
AX-111562733	62.698	186037466	6B	523	75
AX-111061168	64.336	227778039	6B	524	54
AX-109928620	65.888	455982179	6B	526	438
AX-110198215	69.142	647429392	6B	527	21
AX-108763452	70.512	659670816	6B	528	3
AX-108771883	71.548	661851668	6B	529	36
AX-108854998	73.025	677078198	6B	530	36
AX-111127271	79.688	687395394	6B	0	1
AX-110122533	80.509	687563662	6B	0	1
AX-94571008	82.935	690976692	6B	531	7
AX-110669542	86.41	692725817	6B	0	1
AX-109909346	95.732	695792676	6B	0	1
AX-108748222	96.431	696234664	6B	0	1
AX-109399502	97.547	698819941	6B	532	17
AX-108902195	98.623	700056788	6B	0	1
AX-110924349	107.645	704907395	6B	0	1
AX-111082385	108.844	705051884	6B	0	1
AX-110713458	110.072	706612863	6B	533	8
AX-110474614	116.837	710315917	6B	534	4
AX-109836389	117.749	712533164	6B	535	10
AX-110386792	119.218	716334341	6B	536	5
AX-111031107	119.775	718257308	6B	537	6
AX-94915759	0	1579950	6D	538	2
AX-94446433	2.271	2094999	6D	0	1
AX-110311783	2.888	2097771	6D	0	1
AX-111725214	4.114	3481897	6D	0	1
AX-108995112	4.834	2912841	6D	0	1
AX-110506230	6.644	3417805	6D	539	3
AX-111705772	21.626	24550746	6D	0	1
AX-94907259	25.455	10912445	6D	0	1
AX-111761955	29.215	14020341	6D	0	1
AX-94711297	31.206	14620301	6D	543	2
AX-110403623	0	35504963	6D	547	6
AX-94731858	2.678	75872152	6D	552	17
AX-94495507	4.925	104061501	6D	554	4
AX-110460951	6.096	155706308	6D	556	3
AX-110470769	6.604	131704262	6D	555	4
AX-94496794	7.53	278636511	6D	557	22
AX-111204801	9.182	386950074	6D	558	8
AX-95156239	11.53	436076317	6D	0	1
AX-94745320	13.811	444455338	6D	565	2
AX-94981854	14.185	438279701	6D	0	1
AX-94598805	16.471	447828831	6D	0	1
AX-109471603	16.926	448873528	6D	566	2
AX-110200155	43.524	459234916	6D	0	1
AX-111616839	44.727	459672940	6D	0	1
AX-109350107	57.999	463078908	6D	0	1
AX-109985214	63.772	465508816	6D	0	1
AX-108940877	65.546	467317200	6D	568	3
AX-94993102	67.26	470977212	6D	570	11
AX-110517099	0	46846314	7A	571	31
AX-111002562	4.219	13178025	7A	572	28
AX-109347413	5.704	20132189	7A	0	1
AX-109507553	8.264	25167635	7A	573	9
AX-111013289	10.296	28052056	7A	574	8
AX-110984066	13.359	36330705	7A	575	11
AX-110024144	14.276	34924079	7A	576	2
AX-109886588	19.44	41388203	7A	0	1
AX-89542612	20.657	42448709	7A	578	6
AX-111039262	26.714	47772274	7A	0	1
AX-110071181	27.801	49079599	7A	580	15
AX-110011761	28.773	56092900	7A	582	6
AX-111619816	33.113	64416691	7A	583	8
AX-111605854	36.436	76973875	7A	585	2
AX-109600915	37.015	77425511	7A	584	13
AX-110505644	39.949	79684127	7A	586	4
AX-111109725	42.583	82063797	7A	587	27
AX-111525640	43.539	83747848	7A	588	6
AX-110534525	43.901	85760249	7A	0	1
AX-109401568	53.255	112383030	7A	589	35
AX-109881798	54.213	150908047	7A	0	1
AX-111025988	55.752	227525046	7A	590	212
AX-109950911	61.524	644383829	7A	592	6
AX-110479736	63.881	646692226	7A	593	15
AX-111126510	65.349	658175333	7A	594	18
AX-111266353	71.361	675249554	7A	0	1
AX-110442528	73.449	675336362	7A	595	3
AX-109344873	77.335	679868348	7A	596	6
AX-108754004	78.057	680341488	7A	597	2
AX-110929011	85.173	688812811	7A	0	1
AX-109889341	87.408	688972008	7A	598	2
AX-109414931	93.095	690817640	7A	599	44
AX-110362399	97.273	694476350	7A	600	12
AX-110939001	98.323	696573101	7A	601	15
AX-111460224	100.152	696775052	7A	0	1
AX-89700058	101.892	701215353	7A	602	15
AX-110549893	125.173	717059142	7A	603	3
AX-111115218	128.502	720285455	7A	604	26
AX-108866538	129.657	723592227	7A	0	1
AX-108926447	132.977	725659978	7A	0	1
AX-108873427	134.166	726543639	7A	605	2
AX-109502520	138.924	729229956	7A	0	1
AX-110432333	143.205	735050699	7A	606	4
AX-108775235	0	930692	7B	607	2
AX-111478329	7.29	4467159	7B	608	8
AX-108979749	9.643	5512895	7B	609	3
AX-108848791	10.866	8971454	7B	610	8
AX-109884387	15.675	12212470	7B	611	2
AX-111569504	30.541	24060563	7B	612	11
AX-108771003	37.734	45057630	7B	613	212
AX-108795893	41.245	71153650	7B	0	1
AX-109421983	41.929	85779813	7B	614	3
AX-109353224	43.795	139255823	7B	615	338
AX-110379539	45.784	322789695	7B	0	1
AX-109452965	47.399	495872183	7B	618	179
AX-108936149	50.081	554333929	7B	619	173
AX-111000962	53.259	601196202	7B	620	87
AX-108727828	54.154	612220999	7B	622	19
AX-111697476	55.842	613541769	7B	623	156
AX-111627080	56.703	613386575	7B	0	1
AX-109847530	60.136	647389381	7B	624	12
AX-109300058	62.196	663714136	7B	625	5
AX-108794920	64.071	665323910	7B	626	3
AX-111537015	67.03	667836110	7B	0	1
AX-108789197	68.21	666536197	7B	0	1
AX-94537587	77.079	680815598	7B	627	10
AX-109559573	79.286	686119512	7B	628	62
AX-108727514	80.869	702429522	7B	629	7
AX-109825500	82.612	704734755	7B	630	3
AX-86178207	87.825	706770722	7B	0	1
AX-94414759	97.311	712034519	7B	631	9
AX-108771266	99.465	714446913	7B	632	2
AX-108759963	105.508	715975445	7B	633	10
AX-95196340	110.683	720184861	7B	634	24
AX-108917117	112.929	727205057	7B	0	1
AX-110950383	0	3200705	7D	635	38
AX-110782330	1.111	8796438	7D	636	185
AX-109353584	3.508	18390204	7D	639	9
AX-109504466	18.102	38694165	7D	0	1
AX-110991712	23.223	40757237	7D	0	1
AX-110182614	25.378	44481265	7D	0	1
AX-108907541	28.922	46472297	7D	643	4
AX-111197303	31.256	47375276	7D	644	3
AX-109835322	33.784	49975853	7D	646	7
AX-111732641	34.753	53458161	7D	0	1
AX-110194885	36.796	56185417	7D	0	1
AX-110468744	39.279	60431524	7D	648	2
AX-108829901	46.245	72907884	7D	649	20
AX-110061322	52.41	87428386	7D	651	3
AX-111539432	54.53	88311921	7D	653	3
AX-108889321	56.528	92584377	7D	654	68
AX-111687163	57.131	104474813	7D	656	107
AX-108895252	57.78	122789358	7D	658	19
AX-110875183	59.398	168723081	7D	657	7
AX-110157674	60.335	182375778	7D	661	5
AX-110010796	61.575	189038217	7D	662	23
AX-89581040	62.942	230326233	7D	665	37
AX-109194960	63.901	419718758	7D	669	2
AX-109186834	64.528	270097051	7D	664	55
AX-110967309	65.459	433230066	7D	670	4
AX-109791875	66.524	458160915	7D	671	11
AX-111927803	73.62	549881072	7D	676	4
AX-109264828	73.976	554200721	7D	0	1
AX-109305505	75.007	555521201	7D	678	2
AX-89381705	79.398	568553221	7D	680	2
AX-109287932	81.408	570260168	7D	681	2
AX-89672223	83.167	576807909	7D	0	1
