# Supplementary material for: Mapping Quantitative Trait Loci for 1000-Grain Weight in a Double Haploid Population of Common Wheat
Source: Int J Mol Sci. 2020 May 31;21(11):3960. doi: 10.3390/ijms21113960 (PMC7311974; doi:10.3390/ijms21113960)
Supplement: Supplementary file 1 [file ijms-21-03960-s001.zip › Supplemental Table 3.xlsx]

## Sheet: Sheet1
Supplemental Table 3 High denity Genetic map constructed by 15001 SNP Markers
MarkerName	Chromosome	Missing(%)	ChiSquare	Pr>ChiSq	BinID	Genomic Position	Physical Position
AX-109627408	1A	3.4483	0.1905	0.662521	0	0	13551224
AX-109431193	1A	3.4483	0.0476	0.82726	2	13.615	15263320
AX-109462275	1A	2.2989	0.1059	0.744882	2	13.615	15281040
AX-110010474	1A	3.4483	0.1905	0.662521	2	13.615	15284503
AX-94952968	1A	0	0.2874	0.59192	2	13.615	16096419
AX-109850363	1A	4.5977	0.012	0.912596	3	15.954	19794906
AX-109940212	1A	3.4483	0.1905	0.662521	3	15.954	19874462
AX-110013408	1A	2.2989	0.0118	0.913627	3	15.954	19958978
AX-110438766	1A	0	0.0115	0.914621	3	15.954	20021927
AX-108855026	1A	1.1494	0	1	3	15.954	20057342
AX-110952374	1A	0	0.1034	0.74773	3	15.954	20451182
AX-110591299	1A	2.2989	0.1059	0.744882	3	15.954	20475712
AX-109348628	1A	5.7471	0.1951	0.658687	3	15.954	20479827
AX-110549046	1A	3.4483	0.0476	0.82726	3	15.954	20500404
AX-110361744	1A	2.2989	0.0118	0.913627	3	15.954	20504178
AX-108866416	1A	4.5977	0.012	0.912596	3	15.954	20510628
AX-108770405	1A	3.4483	0.0476	0.82726	3	15.954	20515445
AX-89488367	1A	1.1494	0	1	3	15.954	20532684
AX-108868021	1A	3.4483	0.0476	0.82726	3	15.954	20581328
AX-109830760	1A	5.7471	0.1951	0.658687	3	15.954	20613631
AX-110452986	1A	1.1494	0	1	3	15.954	20686741
AX-109511562	1A	0	0.0115	0.914621	3	15.954	20690181
AX-110496768	1A	2.2989	0.0118	0.913627	3	15.954	20736241
AX-110388488	1A	2.2989	0.1059	0.744882	3	15.954	20741853
AX-110627812	1A	2.2989	0.1059	0.744882	3	15.954	20925524
AX-110962638	1A	3.4483	0.0476	0.82726	3	15.954	20946266
AX-110445530	1A	1.1494	0	1	3	15.954	21189671
AX-111539534	1A	2.2989	0.1059	0.744882	3	15.954	21204740
AX-110402350	1A	2.2989	0.0118	0.913627	3	15.954	21367741
AX-109867555	1A	3.4483	0.0476	0.82726	3	15.954	21674387
AX-111684944	1A	5.7471	0.0488	0.825199	3	15.954	22151715
AX-110943723	1A	2.2989	0.0118	0.913627	3	15.954	22199274
AX-110567377	1A	4.5977	0.1084	0.741934	3	15.954	22484203
AX-109374832	1A	2.2989	0.0118	0.913627	4	18.59	22602719
AX-111001034	1A	3.4483	0	1	4	18.59	22606991
AX-109965700	1A	4.5977	0.012	0.912596	4	18.59	22660083
AX-89431833	1A	2.2989	0.0118	0.913627	4	18.59	22698854
AX-89639046	1A	3.4483	0.0476	0.82726	5	17.833	23914345
AX-108991623	1A	4.5977	0.012	0.912596	5	17.833	23919874
AX-110181408	1A	5.7471	0.1951	0.658687	5	17.833	23924466
AX-108789085	1A	2.2989	0.0118	0.913627	5	17.833	24454426
AX-110574960	1A	2.2989	0.0118	0.913627	5	17.833	24712342
AX-110652220	1A	4.5977	0.1084	0.741934	5	17.833	24883139
AX-109820573	1A	2.2989	0.0118	0.913627	5	17.833	24999098
AX-109286208	1A	2.2989	0.0118	0.913627	5	17.833	25010282
AX-110713530	1A	2.2989	0.0118	0.913627	5	17.833	25243493
AX-109458470	1A	1.1494	0.0465	0.829249	5	17.833	25306498
AX-111284993	1A	4.5977	0.1084	0.741934	5	17.833	25405207
AX-111019464	1A	3.4483	0.0476	0.82726	5	17.833	25481876
AX-108772707	1A	4.5977	0.1084	0.741934	5	17.833	26126654
AX-110180733	1A	2.2989	0.0118	0.913627	5	17.833	26130592
AX-109927782	1A	2.2989	0.0118	0.913627	4	18.59	26580622
AX-111030350	1A	2.2989	0.0118	0.913627	4	18.59	26721210
AX-110905719	1A	4.5977	0.012	0.912596	4	18.59	26724113
AX-110457577	1A	4.5977	0.012	0.912596	4	18.59	26802582
AX-111491732	1A	1.1494	0.0465	0.829249	4	18.59	26804722
AX-109927153	1A	3.4483	0	1	4	18.59	26808882
AX-110975901	1A	2.2989	0.0118	0.913627	4	18.59	26836231
AX-110911122	1A	3.4483	0	1	4	18.59	26842736
AX-109914553	1A	3.4483	0	1	4	18.59	26848892
AX-111075987	1A	2.2989	0.0118	0.913627	4	18.59	26853758
AX-110476706	1A	2.2989	0.0118	0.913627	4	18.59	26875416
AX-110370077	1A	2.2989	0.0118	0.913627	4	18.59	26882363
AX-111081504	1A	4.5977	0.012	0.912596	4	18.59	26920543
AX-110918159	1A	3.4483	0	1	4	18.59	27103855
AX-108896257	1A	1.1494	0.0465	0.829249	4	18.59	27794783
AX-110132628	1A	3.4483	0.0476	0.82726	4	18.59	27846308
AX-109465124	1A	2.2989	0.0118	0.913627	4	18.59	28114509
AX-109463284	1A	2.2989	0.0118	0.913627	4	18.59	28196900
AX-108820427	1A	2.2989	0.0118	0.913627	4	18.59	28257390
AX-109865669	1A	2.2989	0.0118	0.913627	4	18.59	28306681
AX-109565026	1A	3.4483	0	1	4	18.59	28310609
AX-109042297	1A	3.4483	0	1	4	18.59	28345985
AX-108881505	1A	5.7471	0.1951	0.658687	4	18.59	28349150
AX-110361423	1A	5.7471	0	1	4	18.59	28487078
AX-109860252	1A	4.5977	0.012	0.912596	6	21.728	30417253
AX-110549037	1A	3.4483	0	1	6	21.728	30639777
AX-111637533	1A	4.5977	0.012	0.912596	6	21.728	30742992
AX-108821529	1A	3.4483	0.0476	0.82726	6	21.728	30775604
AX-109059468	1A	6.8966	0.3086	0.578515	6	21.728	31010268
AX-108786313	1A	2.2989	0.0118	0.913627	6	21.728	31126443
AX-108733288	1A	1.1494	0.0465	0.829249	6	21.728	31484581
AX-108894361	1A	2.2989	0.1059	0.744882	6	21.728	31495678
AX-109378567	1A	4.5977	0.1084	0.741934	6	21.728	31541327
AX-110575261	1A	3.4483	0.0476	0.82726	6	21.728	32485028
AX-111583417	1A	0	0.0115	0.914621	6	21.728	32587116
AX-108748699	1A	4.5977	0.012	0.912596	6	21.728	32660183
AX-110007541	1A	4.5977	0.1084	0.741934	6	21.728	32662819
AX-109940257	1A	8.046	0.2	0.654721	6	21.728	32704625
AX-111484141	1A	4.5977	0.012	0.912596	6	21.728	32801735
AX-89414133	1A	3.4483	0.0476	0.82726	6	21.728	32816296
AX-111580123	1A	5.7471	0.0488	0.825199	6	21.728	32886584
AX-109422865	1A	6.8966	0.3086	0.578515	6	21.728	32896471
AX-111464225	1A	3.4483	0.0476	0.82726	6	21.728	32955603
AX-108957758	1A	3.4483	0.0476	0.82726	6	21.728	32964180
AX-111537995	1A	3.4483	0.0476	0.82726	6	21.728	32968408
AX-111705658	1A	3.4483	0	1	6	21.728	32992794
AX-110501537	1A	3.4483	0.0476	0.82726	6	21.728	33446537
AX-110605358	1A	3.4483	0.0476	0.82726	6	21.728	33736916
AX-108841557	1A	9.1954	0.3165	0.573745	6	21.728	34005001
AX-111176006	1A	3.4483	0.0476	0.82726	6	21.728	34124362
AX-108774924	1A	0	0.0115	0.914621	6	21.728	34351135
AX-109585123	1A	4.5977	0.012	0.912596	6	21.728	34442515
AX-108774722	1A	3.4483	0.0476	0.82726	6	21.728	34468573
AX-109083040	1A	2.2989	0.1059	0.744882	6	21.728	34706335
AX-109972218	1A	3.4483	0	1	6	21.728	34803251
AX-110428968	1A	3.4483	0.0476	0.82726	6	21.728	35125068
AX-109519556	1A	3.4483	0.0476	0.82726	6	21.728	35130785
AX-108900540	1A	2.2989	0.1059	0.744882	6	21.728	35150525
AX-110714545	1A	3.4483	0.0476	0.82726	6	21.728	35430789
AX-89340634	1A	3.4483	0.0476	0.82726	6	21.728	35863613
AX-110917923	1A	4.5977	0.012	0.912596	6	21.728	35981813
AX-109432692	1A	4.5977	0.012	0.912596	6	21.728	36154045
AX-110907506	1A	3.4483	0.0476	0.82726	6	21.728	36432621
AX-111607717	1A	3.4483	0.0476	0.82726	6	21.728	36437502
AX-109984056	1A	4.5977	0.012	0.912596	6	21.728	36632928
AX-109897617	1A	2.2989	0.0118	0.913627	6	21.728	37101217
AX-110050825	1A	4.5977	0.1084	0.741934	6	21.728	37351243
AX-111064355	1A	3.4483	0	1	6	21.728	37576907
AX-110942971	1A	1.1494	0	1	6	21.728	37951677
AX-111769036	1A	3.4483	0.0476	0.82726	6	21.728	37973659
AX-110547665	1A	0	0.0115	0.914621	6	21.728	38064386
AX-108953018	1A	6.8966	0.0123	0.911528	6	21.728	38259014
AX-111475213	1A	3.4483	0.0476	0.82726	6	21.728	38303784
AX-108944717	1A	3.4483	0.0476	0.82726	6	21.728	38314491
AX-111590048	1A	3.4483	0.0476	0.82726	6	21.728	38320459
AX-111121259	1A	1.1494	0.0465	0.829249	6	21.728	38326529
AX-110914868	1A	3.4483	0	1	6	21.728	38330770
AX-111457319	1A	6.8966	0.0123	0.911528	6	21.728	38456627
AX-111785968	1A	4.5977	0.1084	0.741934	6	21.728	38467757
AX-111064491	1A	2.2989	0.0118	0.913627	6	21.728	38733018
AX-111549088	1A	3.4483	0.0476	0.82726	6	21.728	38779961
AX-94584919	1A	3.4483	0.0476	0.82726	6	21.728	38792464
AX-108749698	1A	2.2989	0.0118	0.913627	6	21.728	38916932
AX-109416055	1A	3.4483	0.0476	0.82726	6	21.728	38928306
AX-109830325	1A	3.4483	0.0476	0.82726	6	21.728	38949953
AX-111677890	1A	2.2989	0.0118	0.913627	6	21.728	38995042
AX-109991744	1A	4.5977	0.012	0.912596	6	21.728	38998605
AX-108855740	1A	2.2989	0.0118	0.913627	6	21.728	39021662
AX-108892304	1A	2.2989	0.0118	0.913627	6	21.728	39203030
AX-109469190	1A	3.4483	0.0476	0.82726	6	21.728	39208926
AX-109483727	1A	3.4483	0.0476	0.82726	6	21.728	39233129
AX-108869741	1A	3.4483	0.0476	0.82726	6	21.728	39241263
AX-110568782	1A	4.5977	0.1084	0.741934	6	21.728	39383564
AX-110937991	1A	3.4483	0.0476	0.82726	6	21.728	39401779
AX-111049578	1A	2.2989	0.1059	0.744882	6	21.728	39421541
AX-109457318	1A	3.4483	0	1	6	21.728	39462314
AX-111652672	1A	3.4483	0.0476	0.82726	6	21.728	39488492
AX-110957385	1A	3.4483	0.0476	0.82726	6	21.728	39741655
AX-109340279	1A	1.1494	0	1	6	21.728	39873815
AX-109819835	1A	2.2989	0.1059	0.744882	6	21.728	40089416
AX-110016374	1A	2.2989	0.0118	0.913627	6	21.728	40091507
AX-108815180	1A	2.2989	0.0118	0.913627	6	21.728	40147904
AX-109820104	1A	4.5977	0.3012	0.583128	6	21.728	40240505
AX-110500599	1A	2.2989	0.0118	0.913627	6	21.728	40553866
AX-110605790	1A	0	0.0115	0.914621	6	21.728	40556861
AX-108888974	1A	2.2989	0.0118	0.913627	6	21.728	40669173
AX-111139240	1A	1.1494	0	1	6	21.728	40743280
AX-110397824	1A	2.2989	0.0118	0.913627	6	21.728	40754586
AX-109905095	1A	0	0.0115	0.914621	6	21.728	40915501
AX-109938347	1A	2.2989	0.0118	0.913627	6	21.728	40951127
AX-110402352	1A	2.2989	0.0118	0.913627	6	21.728	40968004
AX-111460308	1A	1.1494	0	1	6	21.728	41112675
AX-108913233	1A	1.1494	0.0465	0.829249	6	21.728	41127466
AX-108844296	1A	2.2989	0.0118	0.913627	6	21.728	41132206
AX-111073329	1A	2.2989	0.1059	0.744882	7	20.544	49208687
AX-111459262	1A	3.4483	0.1905	0.662521	7	20.544	49241262
AX-109963340	1A	0	0.2874	0.59192	7	20.544	49480121
AX-108725829	1A	3.4483	0.0476	0.82726	7	20.544	49491001
AX-108788274	1A	2.2989	0.1059	0.744882	7	20.544	49560956
AX-110947347	1A	6.8966	0.3086	0.578515	7	20.544	49855459
AX-111674822	1A	3.4483	0.0476	0.82726	7	20.544	49887868
AX-111779652	1A	2.2989	0.1059	0.744882	7	20.544	49917186
AX-111118840	1A	4.5977	0.012	0.912596	7	20.544	50089261
AX-109278727	1A	3.4483	0.4286	0.512691	7	20.544	50208566
AX-109399210	1A	3.4483	0.1905	0.662521	7	20.544	50329816
AX-109911956	1A	0	0.1034	0.74773	7	20.544	50504058
AX-109508553	1A	2.2989	0.0118	0.913627	7	20.544	50850321
AX-110551348	1A	1.1494	0.0465	0.829249	7	20.544	51059717
AX-110944881	1A	3.4483	0.1905	0.662521	7	20.544	51559454
AX-109026070	1A	1.1494	0.0465	0.829249	7	20.544	52044671
AX-109288274	1A	5.7471	0.1951	0.658687	7	20.544	52080536
AX-108917531	1A	3.4483	0.0476	0.82726	8	23.722	53097364
AX-109049487	1A	5.7471	0.0488	0.825199	8	23.722	53764806
AX-111592607	1A	2.2989	0.0118	0.913627	8	23.722	54091467
AX-108800518	1A	0	0.0115	0.914621	8	23.722	54179966
AX-109862316	1A	3.4483	0.0476	0.82726	8	23.722	54280780
AX-108924211	1A	1.1494	0	1	8	23.722	55317385
AX-110375459	1A	2.2989	0.0118	0.913627	8	23.722	55524134
AX-109623840	1A	0	0.0115	0.914621	8	23.722	56078984
AX-108815573	1A	5.7471	0.0488	0.825199	8	23.722	57760062
AX-111614695	1A	4.5977	0.012	0.912596	8	23.722	59597360
AX-108790169	1A	3.4483	0.0476	0.82726	8	23.722	59971061
AX-111082528	1A	2.2989	0.1059	0.744882	8	23.722	60213526
AX-110476734	1A	3.4483	0.0476	0.82726	8	23.722	68325714
AX-109849289	1A	2.2989	0.0118	0.913627	8	23.722	78766274
AX-111653785	1A	2.2989	0.0118	0.913627	8	23.722	79093625
AX-110670478	1A	1.1494	0.0465	0.829249	8	23.722	92062518
AX-110917687	1A	2.2989	0.0118	0.913627	8	23.722	93114116
AX-109447976	1A	5.7471	0.0488	0.825199	8	23.722	99602240
AX-109109805	1A	3.4483	0.0476	0.82726	8	23.722	100358495
AX-111736507	1A	4.5977	0.1084	0.741934	8	23.722	101363637
AX-110134323	1A	1.1494	0.0465	0.829249	8	23.722	103600404
AX-110423328	1A	3.4483	0.0476	0.82726	8	23.722	103810140
AX-108732062	1A	3.4483	0.0476	0.82726	8	23.722	103832993
AX-110014333	1A	4.5977	0.1084	0.741934	8	23.722	104076865
AX-110379012	1A	0	0.0115	0.914621	8	23.722	104170526
AX-111578899	1A	4.5977	0.012	0.912596	8	23.722	104332752
AX-108768102	1A	3.4483	0.0476	0.82726	8	23.722	105326409
AX-109932552	1A	2.2989	0.1059	0.744882	8	23.722	108459056
AX-109651875	1A	1.1494	0.0465	0.829249	8	23.722	109193007
AX-108734129	1A	4.5977	0.1084	0.741934	8	23.722	110720910
AX-108922862	1A	1.1494	0.186	0.666228	8	23.722	111374517
AX-109373384	1A	1.1494	0	1	8	23.722	113078488
AX-112287584	1A	3.4483	0.0476	0.82726	8	23.722	113450817
AX-110964697	1A	2.2989	0.0118	0.913627	8	23.722	113473268
AX-108727808	1A	4.5977	0.012	0.912596	8	23.722	116791760
AX-111760906	1A	3.4483	0.0476	0.82726	8	23.722	117410876
AX-111096493	1A	3.4483	0	1	8	23.722	117525627
AX-109944527	1A	6.8966	0.1111	0.738883	8	23.722	117672680
AX-110574139	1A	3.4483	0.0476	0.82726	8	23.722	118095948
AX-109586394	1A	0	0.0115	0.914621	8	23.722	118648926
AX-111034160	1A	5.7471	0.1951	0.658687	8	23.722	119456133
AX-109363234	1A	6.8966	0.3086	0.578515	8	23.722	120432772
AX-109502549	1A	4.5977	0.012	0.912596	8	23.722	120528250
AX-109480085	1A	4.5977	0.012	0.912596	8	23.722	122098029
AX-109444497	1A	3.4483	0.0476	0.82726	8	23.722	122783960
AX-111175474	1A	1.1494	0.0465	0.829249	8	23.722	123602345
AX-111118849	1A	2.2989	0.0118	0.913627	8	23.722	124091093
AX-111549611	1A	4.5977	0.012	0.912596	8	23.722	124382124
AX-111078534	1A	1.1494	0.0465	0.829249	8	23.722	124386987
AX-111014967	1A	2.2989	0.0118	0.913627	8	23.722	124744637
AX-111614711	1A	5.7471	0.0488	0.825199	8	23.722	125218945
AX-111260564	1A	3.4483	0.0476	0.82726	8	23.722	126375336
AX-110535485	1A	6.8966	0.3086	0.578515	8	23.722	126549622
AX-109876819	1A	0	0.1034	0.74773	8	23.722	126917012
AX-109989893	1A	2.2989	0.0118	0.913627	8	23.722	127073649
AX-111670891	1A	5.7471	0	1	8	23.722	129061206
AX-108955982	1A	2.2989	0.0118	0.913627	8	23.722	129201713
AX-109365324	1A	8.046	0.05	0.823063	8	23.722	129428937
AX-111173601	1A	3.4483	0.0476	0.82726	8	23.722	129593591
AX-111618021	1A	1.1494	0.0465	0.829249	8	23.722	130464982
AX-109352215	1A	4.5977	0.1084	0.741934	8	23.722	130486503
AX-110689839	1A	2.2989	0.0118	0.913627	8	23.722	133637910
AX-111716711	1A	2.2989	0.0118	0.913627	8	23.722	145582387
AX-110402962	1A	2.2989	0.0118	0.913627	8	23.722	162073435
AX-110529238	1A	3.4483	0.0476	0.82726	8	23.722	174750220
AX-111619451	1A	5.7471	0	1	8	23.722	180161685
AX-110483935	1A	3.4483	0.0476	0.82726	8	23.722	183506547
AX-109467344	1A	2.2989	0.1059	0.744882	8	23.722	184232526
AX-110019998	1A	3.4483	0	1	8	23.722	186258311
AX-109281866	1A	4.5977	0.012	0.912596	8	23.722	188157822
AX-110543399	1A	1.1494	0.186	0.666228	8	23.722	211204271
AX-108945937	1A	2.2989	0.1059	0.744882	8	23.722	211586205
AX-111665684	1A	1.1494	0.186	0.666228	8	23.722	211600563
AX-94533658	1A	0	0.1034	0.74773	8	23.722	211612158
AX-95225095	1A	3.4483	0.1905	0.662521	8	23.722	211617073
AX-111649707	1A	4.5977	0.5904	0.442279	8	23.722	211619951
AX-111685647	1A	1.1494	0	1	8	23.722	232152248
AX-111087592	1A	1.1494	0	1	8	23.722	238730548
AX-111472835	1A	5.7471	0.1951	0.658687	8	23.722	242240789
AX-111650098	1A	1.1494	0	1	8	23.722	251874991
AX-111007356	1A	0	0.0115	0.914621	8	23.722	253773992
AX-110525765	1A	2.2989	0.0118	0.913627	8	23.722	256299935
AX-111736828	1A	2.2989	0.2941	0.587594	8	23.722	338694355
AX-110014409	1A	3.4483	0	1	8	23.722	386386161
AX-111035517	1A	1.1494	0.0465	0.829249	8	23.722	386420103
AX-111797559	1A	3.4483	0	1	8	23.722	390103087
AX-109428393	1A	3.4483	0	1	8	23.722	391916564
AX-108923220	1A	3.4483	0.1905	0.662521	8	23.722	392125408
AX-110026253	1A	3.4483	0.0476	0.82726	8	23.722	392374761
AX-111540903	1A	3.4483	0	1	8	23.722	393484624
AX-108754160	1A	0	0.0115	0.914621	8	23.722	393999889
AX-109482106	1A	3.4483	0.0476	0.82726	8	23.722	394764039
AX-89694178	1A	1.1494	0.0465	0.829249	8	23.722	394786080
AX-111682431	1A	2.2989	0.0118	0.913627	8	23.722	394906296
AX-111597054	1A	4.5977	0.1084	0.741934	8	23.722	394962423
AX-111669343	1A	4.5977	0.012	0.912596	8	23.722	395205445
AX-110083753	1A	3.4483	0	1	8	23.722	395858345
AX-108774950	1A	1.1494	0.0465	0.829249	8	23.722	395880649
AX-108745982	1A	2.2989	0.0118	0.913627	8	23.722	396656422
AX-109424288	1A	3.4483	0	1	8	23.722	396675722
AX-111010753	1A	4.5977	0.1084	0.741934	8	23.722	397334768
AX-109498847	1A	4.5977	0.012	0.912596	8	23.722	397649241
AX-110999747	1A	4.5977	0.012	0.912596	8	23.722	397651393
AX-110502414	1A	2.2989	0.0118	0.913627	9	24.75	468329756
AX-110567101	1A	3.4483	0.0476	0.82726	9	24.75	471074547
AX-111222852	1A	8.046	0.45	0.502335	9	24.75	472139654
AX-111458014	1A	4.5977	0.1084	0.741934	9	24.75	472603593
AX-109973726	1A	6.8966	0.1111	0.738883	9	24.75	472626032
AX-111666569	1A	5.7471	0	1	9	24.75	473005559
AX-110173895	1A	3.4483	0.0476	0.82726	9	24.75	473165857
AX-109328526	1A	3.4483	0	1	9	24.75	473554651
AX-109480030	1A	3.4483	0.0476	0.82726	9	24.75	473817614
AX-110943399	1A	3.4483	0.0476	0.82726	9	24.75	473846428
AX-109921850	1A	3.4483	0.0476	0.82726	9	24.75	473854752
AX-110008951	1A	5.7471	0	1	9	24.75	473878793
AX-108912867	1A	3.4483	0.7619	0.382734	9	24.75	473979089
AX-109818312	1A	3.4483	0.0476	0.82726	9	24.75	481298393
AX-111050658	1A	9.1954	0.3165	0.573745	9	24.75	481472477
AX-109414216	1A	0	0.1034	0.74773	9	24.75	481497694
AX-110379252	1A	3.4483	0.0476	0.82726	9	24.75	481519811
AX-111600244	1A	4.5977	0.3012	0.583128	9	24.75	483936914
AX-109984878	1A	4.5977	0.1084	0.741934	9	24.75	484463299
AX-110426169	1A	0	0.0115	0.914621	9	24.75	484469662
AX-108830231	1A	5.7471	0.439	0.507594	9	24.75	484592884
AX-108962998	1A	6.8966	0.1111	0.738883	9	24.75	484602236
AX-109835479	1A	1.1494	0	1	9	24.75	484616059
AX-108917420	1A	2.2989	0.1059	0.744882	9	24.75	484768870
AX-109920147	1A	2.2989	0.0118	0.913627	9	24.75	484836999
AX-108889849	1A	3.4483	0.1905	0.662521	9	24.75	485454699
AX-111031072	1A	4.5977	0.3012	0.583128	9	24.75	485630261
AX-109303792	1A	3.4483	0.0476	0.82726	9	24.75	486259283
AX-111473072	1A	2.2989	0.2941	0.587594	9	24.75	486353924
AX-109815371	1A	3.4483	0.1905	0.662521	9	24.75	486394269
AX-111057726	1A	3.4483	0.1905	0.662521	9	24.75	486417131
AX-109078307	1A	3.4483	0.0476	0.82726	9	24.75	486536406
AX-108978389	1A	3.4483	0.1905	0.662521	9	24.75	486551820
AX-111127994	1A	2.2989	0.1059	0.744882	9	24.75	487092001
AX-110708678	1A	3.4483	0.0476	0.82726	9	24.75	487211354
AX-109831764	1A	4.5977	0.1084	0.741934	9	24.75	487320100
AX-109929405	1A	8.046	0	1	9	24.75	487690248
AX-108739320	1A	4.5977	0.1084	0.741934	9	24.75	487822086
AX-109469627	1A	6.8966	0.0123	0.911528	9	24.75	488004255
AX-109031299	1A	5.7471	0.439	0.507594	9	24.75	488774289
AX-109833636	1A	3.4483	0.1905	0.662521	9	24.75	488861458
AX-109491193	1A	3.4483	0.1905	0.662521	9	24.75	488867935
AX-109339397	1A	8.046	0.05	0.823063	9	24.75	489095080
AX-110490555	1A	1.1494	0.0465	0.829249	9	24.75	489300174
AX-110371895	1A	3.4483	0.1905	0.662521	9	24.75	489563501
AX-110503827	1A	3.4483	0.1905	0.662521	9	24.75	489613168
AX-111120791	1A	9.1954	0.0127	0.91042	9	24.75	490005287
AX-109358415	1A	3.4483	0.1905	0.662521	9	24.75	490120524
AX-110441035	1A	4.5977	0.1084	0.741934	9	24.75	490465294
AX-110991760	1A	2.2989	0.1059	0.744882	9	24.75	490734877
AX-110580136	1A	2.2989	0.1059	0.744882	9	24.75	490740832
AX-110418193	1A	3.4483	0.1905	0.662521	9	24.75	490747188
AX-110499408	1A	5.7471	0.1951	0.658687	9	24.75	490901249
AX-109860740	1A	3.4483	0.1905	0.662521	9	24.75	490904745
AX-108765611	1A	3.4483	0.1905	0.662521	9	24.75	491085900
AX-110911382	1A	5.7471	0.439	0.507594	9	24.75	491092140
AX-108897448	1A	8.046	0.45	0.502335	9	24.75	491245527
AX-110913585	1A	4.5977	0.1084	0.741934	9	24.75	491354548
AX-111803078	1A	3.4483	0.1905	0.662521	9	24.75	491617996
AX-111767473	1A	6.8966	1	0.317311	9	24.75	491650058
AX-111676715	1A	3.4483	0.1905	0.662521	9	24.75	491734330
AX-110932807	1A	3.4483	0.1905	0.662521	9	24.75	491792816
AX-109565465	1A	3.4483	0.1905	0.662521	9	24.75	491795927
AX-108828312	1A	4.5977	0.1084	0.741934	9	24.75	492206325
AX-110976553	1A	4.5977	0.1084	0.741934	9	24.75	492399071
AX-111645696	1A	3.4483	0.1905	0.662521	9	24.75	492416723
AX-111157391	1A	5.7471	0	1	9	24.75	493568377
AX-108976512	1A	3.4483	0.1905	0.662521	9	24.75	493657240
AX-109516730	1A	4.5977	0.1084	0.741934	9	24.75	493944110
AX-109336866	1A	3.4483	0.1905	0.662521	9	24.75	493948343
AX-110527156	1A	2.2989	0.2941	0.587594	9	24.75	494036609
AX-111051124	1A	3.4483	0.1905	0.662521	9	24.75	494265536
AX-109365768	1A	3.4483	0.4286	0.512691	9	24.75	494320571
AX-110966578	1A	6.8966	1	0.317311	9	24.75	494334637
AX-110955649	1A	3.4483	0.4286	0.512691	9	24.75	494607640
AX-111767357	1A	1.1494	0.186	0.666228	9	24.75	494720306
AX-109375456	1A	6.8966	0.6049	0.4367	10	29.228	495739943
AX-109993930	1A	3.4483	0.7619	0.382734	10	29.228	496966361
AX-111588753	1A	3.4483	0.7619	0.382734	10	29.228	497007089
AX-108734257	1A	4.5977	0.5904	0.442279	10	29.228	497222403
AX-110992831	1A	3.4483	0.7619	0.382734	10	29.228	497344782
AX-110463986	1A	2.2989	0.5765	0.447699	10	29.228	497348970
AX-109882536	1A	3.4483	0.7619	0.382734	10	29.228	497378706
AX-109412650	1A	2.2989	0.5765	0.447699	10	29.228	497548646
AX-109828155	1A	3.4483	0.7619	0.382734	10	29.228	497592793
AX-110439009	1A	3.4483	0.4286	0.512691	10	29.228	497642773
AX-110364732	1A	3.4483	0.4286	0.512691	10	29.228	497649713
AX-108795458	1A	3.4483	0.7619	0.382734	10	29.228	497661101
AX-109968969	1A	4.5977	0.3012	0.583128	10	29.228	497736118
AX-109398720	1A	3.4483	0.7619	0.382734	10	29.228	502619210
AX-111620880	1A	2.2989	0.9529	0.328972	10	29.228	502902996
AX-111740931	1A	4.5977	1.4578	0.227276	10	29.228	502918791
AX-109331040	1A	1.1494	1.1628	0.280888	11	30.492	502981616
AX-110046566	1A	3.4483	1.7143	0.190431	11	30.492	503044606
AX-109961066	1A	2.2989	0.9529	0.328972	11	30.492	503049725
AX-89527966	1A	2.2989	0.9529	0.328972	11	30.492	503058917
AX-111650121	1A	3.4483	1.1905	0.275234	11	30.492	503107963
AX-109359173	1A	1.1494	1.1628	0.280888	11	30.492	503142353
AX-111600781	1A	1.1494	1.1628	0.280888	11	30.492	503147579
AX-109386906	1A	2.2989	1.4235	0.232824	11	30.492	503224399
AX-109491425	1A	4.5977	0.5904	0.442279	11	30.492	503238305
AX-109290925	1A	8.046	2.45	0.117525	11	30.492	503352294
AX-111562763	1A	2.2989	0.9529	0.328972	11	30.492	503377178
AX-111802924	1A	1.1494	1.1628	0.280888	11	30.492	503598618
AX-111258477	1A	2.2989	0.9529	0.328972	11	30.492	503658176
AX-108831269	1A	1.1494	1.1628	0.280888	11	30.492	503687688
AX-110433058	1A	3.4483	1.7143	0.190431	11	30.492	503702864
AX-109322511	1A	1.1494	1.1628	0.280888	11	30.492	503831045
AX-108917595	1A	2.2989	1.4235	0.232824	11	30.492	503837786
AX-109894388	1A	1.1494	1.1628	0.280888	11	30.492	503907467
AX-110141027	1A	1.1494	1.1628	0.280888	11	30.492	504012412
AX-109389810	1A	3.4483	1.7143	0.190431	11	30.492	504020289
AX-111607774	1A	1.1494	1.1628	0.280888	11	30.492	504052298
AX-110474000	1A	2.2989	0.9529	0.328972	11	30.492	504104581
AX-111275530	1A	1.1494	0.7442	0.388324	11	30.492	504115703
AX-109886918	1A	2.2989	0.9529	0.328972	11	30.492	504163194
AX-110044422	1A	1.1494	1.1628	0.280888	11	30.492	504176252
AX-110151688	1A	1.1494	0.7442	0.388324	11	30.492	504204093
AX-111801331	1A	2.2989	1.4235	0.232824	11	30.492	506072185
AX-111496677	1A	2.2989	1.4235	0.232824	11	30.492	507644758
AX-109313554	1A	2.2989	1.4235	0.232824	11	30.492	507725711
AX-110926703	1A	1.1494	1.1628	0.280888	11	30.492	507731528
AX-110421360	1A	1.1494	1.1628	0.280888	11	30.492	507778028
AX-111104839	1A	2.2989	0.9529	0.328972	11	30.492	507781026
AX-110186234	1A	2.2989	1.9882	0.158526	11	30.492	507801411
AX-111531125	1A	1.1494	1.1628	0.280888	11	30.492	507872823
AX-110548190	1A	3.4483	1.1905	0.275234	11	30.492	507951836
AX-109932769	1A	1.1494	1.1628	0.280888	11	30.492	508049140
AX-109289149	1A	1.1494	0.7442	0.388324	11	30.492	508096167
AX-109902709	1A	2.2989	0.9529	0.328972	11	30.492	508120641
AX-111185754	1A	1.1494	1.1628	0.280888	11	30.492	508149460
AX-110920834	1A	2.2989	1.4235	0.232824	11	30.492	508324260
AX-109654913	1A	0	1.3908	0.238269	11	30.492	508327197
AX-110142052	1A	3.4483	0.7619	0.382734	11	30.492	508444389
AX-108867136	1A	2.2989	0.9529	0.328972	11	30.492	508609410
AX-109492416	1A	3.4483	1.1905	0.275234	11	30.492	508614704
AX-111069267	1A	1.1494	1.1628	0.280888	11	30.492	508625787
AX-109335303	1A	1.1494	1.1628	0.280888	11	30.492	510583377
AX-110565611	1A	3.4483	1.7143	0.190431	12	32.116	511214110
AX-110670877	1A	3.4483	1.7143	0.190431	12	32.116	511634359
AX-111456530	1A	1.1494	1.6744	0.195668	12	32.116	512264192
AX-109883147	1A	2.2989	1.4235	0.232824	12	32.116	512451147
AX-109345385	1A	5.7471	1.2195	0.269456	12	32.116	512465576
AX-111489584	1A	1.1494	1.6744	0.195668	12	32.116	512591245
AX-111018634	1A	4.5977	0.9759	0.323212	12	32.116	512603552
AX-109894911	1A	2.2989	1.9882	0.158526	12	32.116	512714807
AX-109864955	1A	2.2989	1.4235	0.232824	12	32.116	512763310
AX-109940978	1A	2.2989	1.4235	0.232824	12	32.116	512868425
AX-108906570	1A	1.1494	1.6744	0.195668	12	32.116	512957162
AX-109626482	1A	1.1494	1.6744	0.195668	12	32.116	512962692
AX-110044222	1A	2.2989	1.9882	0.158526	12	32.116	512978559
AX-110905824	1A	2.2989	1.4235	0.232824	12	32.116	512981758
AX-110983052	1A	0	1.3908	0.238269	12	32.116	513022442
AX-108801005	1A	2.2989	1.9882	0.158526	12	32.116	513060918
AX-111582185	1A	1.1494	1.6744	0.195668	12	32.116	513125575
AX-111130454	1A	3.4483	1.7143	0.190431	12	32.116	513164432
AX-111140737	1A	2.2989	1.4235	0.232824	12	32.116	513168274
AX-110453536	1A	0	1.9425	0.163394	12	32.116	513183232
AX-110911310	1A	2.2989	1.4235	0.232824	12	32.116	513224500
AX-111693554	1A	3.4483	2.3333	0.126631	12	32.116	513235471
AX-108867098	1A	2.2989	1.4235	0.232824	12	32.116	513312064
AX-111734804	1A	2.2989	1.9882	0.158526	12	32.116	513330340
AX-110121885	1A	1.1494	1.1628	0.280888	12	32.116	513438202
AX-109877312	1A	0	1.9425	0.163394	12	32.116	513449781
AX-109326813	1A	1.1494	1.6744	0.195668	12	32.116	513454420
AX-110595621	1A	1.1494	1.6744	0.195668	12	32.116	513491778
AX-110989752	1A	2.2989	1.4235	0.232824	12	32.116	513499113
AX-111101980	1A	3.4483	2.3333	0.126631	12	32.116	513523718
AX-109320444	1A	2.2989	1.9882	0.158526	12	32.116	513636024
AX-111060515	1A	1.1494	1.6744	0.195668	12	32.116	513652727
AX-110533320	1A	1.1494	1.6744	0.195668	12	32.116	513682397
AX-111484220	1A	2.2989	1.4235	0.232824	12	32.116	513684611
AX-110671993	1A	2.2989	1.4235	0.232824	12	32.116	513695752
AX-86172240	1A	1.1494	1.6744	0.195668	12	32.116	513730855
AX-108786177	1A	2.2989	1.9882	0.158526	12	32.116	513855013
AX-111451910	1A	1.1494	1.6744	0.195668	12	32.116	513912331
AX-111523929	1A	2.2989	2.6471	0.103742	13	32.855	515976317
AX-110076355	1A	2.2989	1.9882	0.158526	13	32.855	516025936
AX-109904229	1A	2.2989	1.9882	0.158526	13	32.855	516045261
AX-109873900	1A	2.2989	3.4	0.0651971	14	34.141	520004400
AX-111453167	1A	2.2989	3.4	0.0651971	14	34.141	520173359
AX-108824021	1A	1.1494	2.9767	0.0844691	14	34.141	520888487
AX-109274407	1A	4.5977	2.7108	0.0996686	14	34.141	521436840
AX-111539408	1A	2.2989	3.4	0.0651971	14	34.141	521759733
AX-111761395	1A	3.4483	3.8571	0.0495351	14	34.141	522509964
AX-109425297	1A	2.2989	3.4	0.0651971	14	34.141	522625450
AX-110026141	1A	3.4483	3.0476	0.0808557	14	34.141	523982302
AX-109937019	1A	5.7471	2.3902	0.122095	14	34.141	524718594
AX-111702009	1A	1.1494	3.7674	0.0522598	14	34.141	526987807
AX-111511867	1A	3.4483	3.0476	0.0808557	14	34.141	527479506
AX-110122042	1A	2.2989	3.4	0.0651971	14	34.141	528228516
AX-110049263	1A	2.2989	3.4	0.0651971	14	34.141	528850591
AX-110145411	1A	4.5977	4.3494	0.0370233	14	34.141	529019983
AX-111013094	1A	3.4483	3.0476	0.0808557	14	34.141	529050164
AX-109938803	1A	2.2989	3.4	0.0651971	14	34.141	529178423
AX-109004702	1A	3.4483	3.8571	0.0495351	14	34.141	530654705
AX-108963687	1A	2.2989	3.4	0.0651971	14	34.141	530884900
AX-110192305	1A	2.2989	3.4	0.0651971	14	34.141	530917981
AX-109446092	1A	4.5977	3.4819	0.0620433	14	34.141	530927759
AX-111480092	1A	1.1494	2.9767	0.0844691	14	34.141	530961769
AX-109372477	1A	3.4483	3.0476	0.0808557	14	34.141	531109828
AX-109935575	1A	3.4483	3.0476	0.0808557	14	34.141	531142353
AX-110076833	1A	3.4483	3.8571	0.0495351	14	34.141	531155817
AX-109825005	1A	2.2989	3.4	0.0651971	14	34.141	531318441
AX-110595454	1A	2.2989	3.4	0.0651971	14	34.141	531418711
AX-111512044	1A	3.4483	3.0476	0.0808557	14	34.141	531463849
AX-111054747	1A	0	3.3218	0.0683659	14	34.141	531980280
AX-109863129	1A	1.1494	3.7674	0.0522598	14	34.141	532268757
AX-111633398	1A	1.1494	3.7674	0.0522598	14	34.141	532389502
AX-110980250	1A	1.1494	3.7674	0.0522598	14	34.141	532402111
AX-111452805	1A	0	3.3218	0.0683659	14	34.141	532530202
AX-109489075	1A	2.2989	5.1882	0.0227407	15	36.459	534434097
AX-111485169	1A	4.5977	4.3494	0.0370233	15	36.459	534444231
AX-110379520	1A	2.2989	5.1882	0.0227407	15	36.459	534569859
AX-111506913	1A	0	5.069	0.0243592	15	36.459	534874604
AX-110398021	1A	2.2989	6.2235	0.0126069	15	36.459	534896969
AX-111617687	1A	0	5.069	0.0243592	15	36.459	534905631
AX-109338114	1A	3.4483	4.7619	0.0290969	15	36.459	534918320
AX-108762060	1A	1.1494	5.6279	0.0176776	15	36.459	534934571
AX-109580770	1A	1.1494	5.6279	0.0176776	15	36.459	534989802
AX-109957442	1A	1.1494	5.6279	0.0176776	15	36.459	534996809
AX-109923808	1A	1.1494	5.6279	0.0176776	15	36.459	535011288
AX-110524127	1A	0	6.0805	0.0136687	15	36.459	535029372
AX-109903014	1A	2.2989	5.1882	0.0227407	15	36.459	535802629
AX-108740522	1A	1.1494	5.6279	0.0176776	15	36.459	536031470
AX-110095330	1A	2.2989	5.1882	0.0227407	15	36.459	536255132
AX-110363276	1A	2.2989	5.1882	0.0227407	15	36.459	536260958
AX-110530946	1A	4.5977	6.3735	0.0115845	15	36.459	536475195
AX-110142186	1A	3.4483	4.7619	0.0290969	15	36.459	536522389
AX-110451271	1A	6.8966	3.5679	0.0589078	15	36.459	536554835
AX-108880253	1A	2.2989	5.1882	0.0227407	15	36.459	536641071
AX-109450963	1A	4.5977	5.3133	0.0211641	15	36.459	536657189
AX-111028735	1A	4.5977	5.3133	0.0211641	15	36.459	536666909
AX-109821562	1A	3.4483	5.7619	0.0163783	15	36.459	536670141
AX-110019639	1A	6.8966	6.5309	0.0106026	15	36.459	536675878
AX-89516631	1A	2.2989	4.2471	0.0393193	16	38.253	537146449
AX-109971811	1A	3.4483	4.7619	0.0290969	16	38.253	537213945
AX-109943839	1A	4.5977	4.3494	0.0370233	16	38.253	537562456
AX-110464527	1A	2.2989	3.4	0.0651971	16	38.253	537830250
AX-110420426	1A	6.8966	6.5309	0.0106026	16	38.253	538200855
AX-109364165	1A	3.4483	4.7619	0.0290969	16	38.253	538259333
AX-109949821	1A	0	3.3218	0.0683659	16	38.253	538679794
AX-108857471	1A	3.4483	4.7619	0.0290969	16	38.253	539297006
AX-110594754	1A	2.2989	4.2471	0.0393193	16	38.253	539491476
AX-110571229	1A	3.4483	3.8571	0.0495351	16	38.253	539564914
AX-109428760	1A	3.4483	4.7619	0.0290969	16	38.253	539573099
AX-111654095	1A	3.4483	3.8571	0.0495351	16	38.253	539643265
AX-108745439	1A	2.2989	5.1882	0.0227407	17	40.108	542785553
AX-110937452	1A	4.5977	4.3494	0.0370233	17	40.108	543630487
AX-110991294	1A	3.4483	3.8571	0.0495351	17	40.108	543744719
AX-110438452	1B	0	0.1034	0.74773	23	5.319	4300434
AX-95112713	1B	3.4483	0.1905	0.662521	23	5.319	5231385
AX-110581775	1B	3.4483	0.4286	0.512691	23	5.319	5848829
AX-110971239	1B	4.5977	0.1084	0.741934	23	5.319	6549177
AX-109293047	1B	3.4483	0.1905	0.662521	23	5.319	6764224
AX-111491568	1B	3.4483	0.4286	0.512691	23	5.319	8553714
AX-110454937	1B	8.046	2.45	0.117525	23	5.319	9117390
AX-94551507	1B	1.1494	0.4186	0.517635	23	5.319	9690465
AX-109987380	1B	0	0.1034	0.74773	23	5.319	11178409
AX-110490405	1B	0	0.5632	0.452966	23	5.319	14033702
AX-110935924	1B	1.1494	0.186	0.666228	23	5.319	14496606
AX-89703648	1B	1.1494	0.4186	0.517635	23	5.319	14654107
AX-111575564	1B	3.4483	0.4286	0.512691	23	5.319	14946039
AX-110522828	1B	2.2989	0.2941	0.587594	23	5.319	25460145
AX-111696589	1B	1.1494	0.4186	0.517635	23	5.319	26261551
AX-111461434	1B	3.4483	0.4286	0.512691	23	5.319	26753662
AX-109919035	1B	0	0.5632	0.452966	23	5.319	26832964
AX-110501384	1B	0	0.5632	0.452966	23	5.319	33901998
AX-109971897	1B	2.2989	0.2941	0.587594	23	5.319	34969076
AX-108840871	1B	0	0.5632	0.452966	23	5.319	34975409
AX-111213624	1B	0	0.5632	0.452966	23	5.319	35839611
AX-109651023	1B	0	0.5632	0.452966	23	5.319	37370981
AX-110430183	1B	1.1494	0.186	0.666228	23	5.319	39485898
AX-110429651	1B	5.7471	1.2195	0.269456	23	5.319	39617004
AX-110539078	1B	1.1494	0.4186	0.517635	23	5.319	40701394
AX-111220694	1B	0	0.5632	0.452966	23	5.319	42239056
AX-108907422	1B	0	0.5632	0.452966	23	5.319	43412244
AX-108777082	1B	1.1494	0.4186	0.517635	23	5.319	44528448
AX-110492725	1B	0	0.1034	0.74773	23	5.319	45388300
AX-110671786	1B	0	0.2874	0.59192	23	5.319	45716219
AX-108725289	1B	0	0.2874	0.59192	23	5.319	46555118
AX-109372911	1B	0	0.2874	0.59192	23	5.319	47516210
AX-94550983	1B	0	0.2874	0.59192	23	5.319	47536580
AX-108755567	1B	2.2989	0.2941	0.587594	23	5.319	47545361
AX-108983127	1B	2.2989	0.2941	0.587594	23	5.319	48021688
AX-111091589	1B	2.2989	0.1059	0.744882	23	5.319	48853364
AX-110121074	1B	0	0.2874	0.59192	23	5.319	49080077
AX-110392539	1B	0	0.1034	0.74773	23	5.319	52558429
AX-110628651	1B	0	0.1034	0.74773	23	5.319	52909950
AX-110041286	1B	1.1494	0.186	0.666228	23	5.319	53096444
AX-108959624	1B	3.4483	0.0476	0.82726	23	5.319	53712435
AX-111647159	1B	0	0.1034	0.74773	23	5.319	54742054
AX-111170724	1B	4.5977	0.1084	0.741934	23	5.319	56742866
AX-111186068	1B	3.4483	0	1	23	5.319	56871061
AX-111705486	1B	1.1494	0.4186	0.517635	23	5.319	57604260
AX-111247940	1B	1.1494	0.4186	0.517635	23	5.319	61129720
AX-109102987	1B	0	0.5632	0.452966	23	5.319	61785207
AX-111058848	1B	2.2989	0.9529	0.328972	23	5.319	66800221
AX-111202045	1B	4.5977	0.1084	0.741934	23	5.319	67226244
AX-110129848	1B	2.2989	0.2941	0.587594	23	5.319	67291569
AX-108791181	1B	1.1494	0.0465	0.829249	23	5.319	69283851
AX-94390392	1B	0	0.1034	0.74773	23	5.319	69342211
AX-110632349	1B	1.1494	0.186	0.666228	23	5.319	70491761
AX-108768162	1B	1.1494	0.186	0.666228	23	5.319	72887115
AX-109324300	1B	0	0.5632	0.452966	23	5.319	75188403
AX-110406759	1B	5.7471	0.7805	0.376992	23	5.319	80702651
AX-110059007	1B	0	0.5632	0.452966	23	5.319	83702846
AX-110174174	1B	1.1494	0.0465	0.829249	23	5.319	85252771
AX-109419702	1B	0	0.1034	0.74773	23	5.319	88225728
AX-109329289	1B	0	0.5632	0.452966	23	5.319	90270439
AX-111759410	1B	3.4483	0.1905	0.662521	23	5.319	90432067
AX-94575410	1B	2.2989	0.2941	0.587594	23	5.319	93956114
AX-94634747	1B	0	0.5632	0.452966	23	5.319	94271942
AX-111586591	1B	2.2989	0.1059	0.744882	23	5.319	94705153
AX-108989397	1B	3.4483	0.1905	0.662521	23	5.319	94957750
AX-110413351	1B	4.5977	0.1084	0.741934	23	5.319	95016853
AX-110400254	1B	0	0.5632	0.452966	23	5.319	95295607
AX-94432535	1B	6.8966	0.0123	0.911528	23	5.319	95391608
AX-110953049	1B	1.1494	0.4186	0.517635	23	5.319	96601040
AX-110535288	1B	1.1494	0.186	0.666228	23	5.319	98638178
AX-109922720	1B	0	0.5632	0.452966	23	5.319	99416299
AX-94748504	1B	5.7471	0.0488	0.825199	23	5.319	109454101
AX-109109867	1B	2.2989	0.2941	0.587594	23	5.319	110676793
AX-109339597	1B	0	0.931	0.334594	0	2.74	111929506
AX-86165544	1B	4.5977	0.1084	0.741934	23	5.319	116909451
AX-110405660	1B	0	0.5632	0.452966	23	5.319	117842004
AX-109856859	1B	0	0.5632	0.452966	23	5.319	118104955
AX-109281992	1B	3.4483	0.1905	0.662521	23	5.319	118826713
AX-111500005	1B	0	0.5632	0.452966	23	5.319	118853261
AX-110607879	1B	6.8966	0.3086	0.578515	23	5.319	119766917
AX-94674342	1B	3.4483	0.1905	0.662521	23	5.319	125353329
AX-94588315	1B	0	0.5632	0.452966	23	5.319	125564523
AX-89589255	1B	5.7471	0.0488	0.825199	23	5.319	130062375
AX-110967973	1B	0	0.5632	0.452966	23	5.319	130437866
AX-89655769	1B	0	0.1034	0.74773	23	5.319	133129919
AX-111215248	1B	1.1494	0.4186	0.517635	23	5.319	134281732
AX-94548073	1B	0	0.2874	0.59192	23	5.319	135131665
AX-110917602	1B	0	0.1034	0.74773	23	5.319	137348805
AX-111588731	1B	0	0.1034	0.74773	23	5.319	145393573
AX-109330200	1B	2.2989	0.2941	0.587594	23	5.319	146257026
AX-109860586	1B	2.2989	0.5765	0.447699	23	5.319	153405987
AX-110906363	1B	3.4483	0.1905	0.662521	23	5.319	168335153
AX-109596403	1B	5.7471	0.7805	0.376992	23	5.319	180182156
AX-111152864	1B	3.4483	0.0476	0.82726	23	5.319	180273202
AX-94530304	1B	2.2989	0.1059	0.744882	23	5.319	189288858
AX-109465515	1B	2.2989	0.9529	0.328972	0	0	191644833
AX-110024853	1B	3.4483	0.0476	0.82726	23	5.319	205192980
AX-94624906	1B	2.2989	0.2941	0.587594	23	5.319	213585938
AX-110910892	1B	0	0.5632	0.452966	23	5.319	215188381
AX-111055647	1B	1.1494	0.4186	0.517635	23	5.319	216843963
AX-108730521	1B	6.8966	0.6049	0.4367	23	5.319	218116992
AX-110084126	1B	2.2989	0.2941	0.587594	23	5.319	228975826
AX-94666536	1B	4.5977	0.1084	0.741934	23	5.319	230610962
AX-94681973	1B	6.8966	0.3086	0.578515	23	5.319	230619146
AX-108861788	1B	1.1494	0.4186	0.517635	23	5.319	233252327
AX-111147040	1B	1.1494	0.4186	0.517635	23	5.319	235889103
AX-110594281	1B	4.5977	0.1084	0.741934	23	5.319	250582744
AX-109645069	1B	5.7471	0.0488	0.825199	23	5.319	288513004
AX-109037701	1B	3.4483	0.0476	0.82726	23	5.319	288851956
AX-109308096	1B	3.4483	0.0476	0.82726	23	5.319	289100677
AX-109989121	1B	3.4483	0.0476	0.82726	23	5.319	289275457
AX-110520106	1B	8.046	0	1	23	5.319	289455384
AX-111472681	1B	3.4483	0.0476	0.82726	23	5.319	289461093
AX-109852706	1B	5.7471	0	1	23	5.319	289722059
AX-110419096	1B	3.4483	0.0476	0.82726	23	5.319	290441522
AX-110476796	1B	3.4483	0.0476	0.82726	23	5.319	290554487
AX-109274816	1B	4.5977	0.012	0.912596	23	5.319	291270805
AX-109037969	1B	3.4483	0.0476	0.82726	23	5.319	291769195
AX-108780250	1B	3.4483	0	1	23	5.319	291805293
AX-110063809	1B	2.2989	0.1059	0.744882	23	5.319	293211483
AX-111153220	1B	3.4483	0.0476	0.82726	23	5.319	293454523
AX-110552541	1B	5.7471	0.1951	0.658687	23	5.319	293567980
AX-111520233	1B	2.2989	0.0118	0.913627	23	5.319	294145785
AX-110945437	1B	3.4483	0.0476	0.82726	23	5.319	294151110
AX-111048482	1B	4.5977	0.012	0.912596	23	5.319	294668180
AX-109383638	1B	2.2989	0.1059	0.744882	23	5.319	295008586
AX-111217038	1B	5.7471	0	1	23	5.319	295022772
AX-111644760	1B	3.4483	0.0476	0.82726	23	5.319	295806666
AX-109857682	1B	4.5977	0.1084	0.741934	23	5.319	296063148
AX-109417426	1B	0	0.2874	0.59192	23	5.319	313239410
AX-111013576	1B	2.2989	0.0118	0.913627	24	7.611	400240750
AX-109862923	1B	2.2989	0.0118	0.913627	24	7.611	403474246
AX-109920004	1B	2.2989	0.0118	0.913627	24	7.611	405480409
AX-111825024	1B	1.1494	0.0465	0.829249	24	7.611	405526530
AX-109379021	1B	2.2989	0.0118	0.913627	24	7.611	405561076
AX-109946628	1B	2.2989	0.0118	0.913627	24	7.611	405810696
AX-108878882	1B	2.2989	0.0118	0.913627	24	7.611	406063176
AX-109961937	1B	0	0.1034	0.74773	24	7.611	406677810
AX-109898507	1B	1.1494	0.0465	0.829249	24	7.611	406793486
AX-108871471	1B	1.1494	0.0465	0.829249	24	7.611	406798891
AX-111701712	1B	4.5977	0.012	0.912596	24	7.611	407004670
AX-110057926	1B	2.2989	0.0118	0.913627	24	7.611	407363611
AX-111289071	1B	2.2989	0.0118	0.913627	24	7.611	408804008
AX-110998097	1B	3.4483	0	1	24	7.611	409053812
AX-109356137	1B	0	0.1034	0.74773	24	7.611	409112342
AX-109347269	1B	0	0.1034	0.74773	24	7.611	409197430
AX-109413000	1B	0	0.1034	0.74773	24	7.611	409205791
AX-111765871	1B	1.1494	0.0465	0.829249	24	7.611	409343550
AX-109919383	1B	0	0.1034	0.74773	24	7.611	409373550
AX-109281577	1B	0	0.1034	0.74773	24	7.611	409532051
AX-109386851	1B	1.1494	0.0465	0.829249	24	7.611	409671288
AX-111007632	1B	0	0.1034	0.74773	24	7.611	409793843
AX-109372129	1B	2.2989	0.0118	0.913627	24	7.611	409802802
AX-109980222	1B	0	0.1034	0.74773	24	7.611	409815220
AX-111241355	1B	2.2989	0.0118	0.913627	24	7.611	409824747
AX-111505736	1B	2.2989	0.0118	0.913627	24	7.611	409843069
AX-109456642	1B	0	0.1034	0.74773	24	7.611	409975520
AX-111587047	1B	0	0.1034	0.74773	24	7.611	410159298
AX-110962674	1B	0	0.1034	0.74773	24	7.611	416181028
AX-111083420	1B	0	0.1034	0.74773	24	7.611	418308453
AX-111123703	1B	1.1494	0.0465	0.829249	24	7.611	418508323
AX-108833541	1B	6.8966	0.1111	0.738883	24	7.611	418696265
AX-110522116	1B	1.1494	0.0465	0.829249	24	7.611	419455978
AX-94709107	1B	1.1494	0.186	0.666228	24	7.611	419837411
AX-86171023	1B	6.8966	0.1111	0.738883	24	7.611	419842415
AX-111551634	1B	0	0.1034	0.74773	24	7.611	419851771
AX-111167461	1B	0	0.1034	0.74773	24	7.611	419900307
AX-108831096	1B	1.1494	0.0465	0.829249	24	7.611	420051145
AX-110736298	1B	0	0.1034	0.74773	24	7.611	420073706
AX-109539782	1B	1.1494	0.0465	0.829249	24	7.611	420169304
AX-108780237	1B	1.1494	0.0465	0.829249	24	7.611	420182418
AX-111066237	1B	3.4483	0.1905	0.662521	24	7.611	420268794
AX-111454569	1B	1.1494	0.0465	0.829249	24	7.611	426219413
AX-110579523	1B	1.1494	0.0465	0.829249	24	7.611	428082661
AX-109886973	1B	1.1494	0.0465	0.829249	24	7.611	429381888
AX-109976380	1B	2.2989	0.0118	0.913627	24	7.611	429407981
AX-111484054	1B	0	0.1034	0.74773	24	7.611	429422117
AX-108808396	1B	0	0.1034	0.74773	24	7.611	429432669
AX-110923757	1B	2.2989	0.0118	0.913627	24	7.611	429437174
AX-111505734	1B	1.1494	0.0465	0.829249	24	7.611	429613169
AX-109846542	1B	0	0.1034	0.74773	24	7.611	431788465
AX-109895332	1B	1.1494	0.0465	0.829249	24	7.611	432563716
AX-109372494	1B	1.1494	0.0465	0.829249	24	7.611	432635122
AX-111550809	1B	1.1494	0.186	0.666228	24	7.611	432808145
AX-110029219	1B	3.4483	0	1	24	7.611	432880472
AX-110449718	1B	8.046	0.05	0.823063	24	7.611	433258967
AX-111636804	1B	1.1494	0.0465	0.829249	24	7.611	433412475
AX-111468364	1B	1.1494	0.0465	0.829249	24	7.611	433878829
AX-108764529	1B	0	0.1034	0.74773	24	7.611	433887416
AX-110125845	1B	2.2989	0.1059	0.744882	24	7.611	434002492
AX-111468524	1B	1.1494	0.0465	0.829249	24	7.611	434024205
AX-111105746	1B	1.1494	0.0465	0.829249	24	7.611	434213312
AX-108788663	1B	0	0.1034	0.74773	24	7.611	440843966
AX-109931371	1B	3.4483	0.0476	0.82726	24	7.611	441132585
AX-89462713	1B	1.1494	0.0465	0.829249	24	7.611	442933714
AX-111718312	1B	2.2989	0.0118	0.913627	24	7.611	442949937
AX-108888595	1B	0	0.1034	0.74773	24	7.611	443031977
AX-109475672	1B	0	0.1034	0.74773	24	7.611	443468767
AX-110011178	1B	0	0.1034	0.74773	24	7.611	443807227
AX-111599494	1B	1.1494	0.186	0.666228	24	7.611	444272695
AX-108988596	1B	4.5977	0.3012	0.583128	24	7.611	444905079
AX-109389304	1B	3.4483	0.4286	0.512691	24	7.611	445136366
AX-111100312	1B	1.1494	0.186	0.666228	24	7.611	445342239
AX-108839773	1B	3.4483	0.1905	0.662521	24	7.611	445496376
AX-109467863	1B	2.2989	0.2941	0.587594	24	7.611	445722914
AX-109339187	1B	5.7471	0.0488	0.825199	24	7.611	445733249
AX-111045080	1B	3.4483	0.1905	0.662521	24	7.611	446036999
AX-108907775	1B	3.4483	0.1905	0.662521	24	7.611	446366853
AX-94534282	1B	4.5977	0.1084	0.741934	24	7.611	446630731
AX-109513921	1B	3.4483	0.1905	0.662521	24	7.611	446768474
AX-109948692	1B	5.7471	0.0488	0.825199	24	7.611	446895058
AX-111639575	1B	6.8966	0.3086	0.578515	24	7.611	447374461
AX-110687238	1B	3.4483	0.1905	0.662521	24	7.611	447596856
AX-110060558	1B	2.2989	0.2941	0.587594	24	7.611	447601980
AX-111584996	1B	3.4483	0.1905	0.662521	24	7.611	448209798
AX-110043717	1B	2.2989	0.2941	0.587594	24	7.611	449014196
AX-111594013	1B	3.4483	0.1905	0.662521	24	7.611	449168279
AX-109373492	1B	2.2989	0.1059	0.744882	24	7.611	449171306
AX-108977198	1B	5.7471	0.1951	0.658687	24	7.611	449794180
AX-108769785	1B	1.1494	0.186	0.666228	24	7.611	449885991
AX-108964423	1B	4.5977	0.5904	0.442279	24	7.611	450068333
AX-108852818	1B	4.5977	0.1084	0.741934	24	7.611	455756521
AX-111572620	1B	2.2989	0.2941	0.587594	24	7.611	455899358
AX-109864407	1B	4.5977	0.1084	0.741934	24	7.611	455948110
AX-110546334	1B	3.4483	0.1905	0.662521	24	7.611	456211882
AX-109397065	1B	5.7471	0.1951	0.658687	24	7.611	456783127
AX-86169309	1B	3.4483	0.1905	0.662521	24	7.611	456786117
AX-111138336	1B	3.4483	0.1905	0.662521	24	7.611	456843081
AX-108767894	1B	3.4483	0.1905	0.662521	24	7.611	456928193
AX-109887170	1B	3.4483	0.1905	0.662521	24	7.611	457308809
AX-111081676	1B	4.5977	0.3012	0.583128	24	7.611	457326747
AX-108852469	1B	3.4483	0.1905	0.662521	24	7.611	457470367
AX-110963754	1B	3.4483	0.1905	0.662521	24	7.611	457572405
AX-109885102	1B	2.2989	0.2941	0.587594	24	7.611	457631794
AX-111712834	1B	3.4483	0.1905	0.662521	24	7.611	457787805
AX-109828316	1B	1.1494	0.186	0.666228	24	7.611	457792308
AX-108834130	1B	3.4483	0.1905	0.662521	24	7.611	457813127
AX-108769694	1B	4.5977	0.1084	0.741934	24	7.611	457845194
AX-108790366	1B	3.4483	0.1905	0.662521	24	7.611	457853125
AX-109352023	1B	3.4483	0.1905	0.662521	24	7.611	458086582
AX-108796743	1B	3.4483	0.1905	0.662521	24	7.611	458149941
AX-110577123	1B	2.2989	0.1059	0.744882	24	7.611	458171334
AX-109319428	1B	3.4483	0.1905	0.662521	24	7.611	458193757
AX-109821453	1B	2.2989	0.2941	0.587594	24	7.611	458310200
AX-108848761	1B	2.2989	0.2941	0.587594	24	7.611	458656684
AX-111080967	1B	3.4483	0.1905	0.662521	24	7.611	458696205
AX-108942784	1B	3.4483	0.1905	0.662521	24	7.611	458738099
AX-110121671	1B	4.5977	0.1084	0.741934	24	7.611	458866074
AX-109980661	1B	5.7471	0.0488	0.825199	24	7.611	459252347
AX-109492732	1B	2.2989	0.2941	0.587594	24	7.611	459255602
AX-109926145	1B	3.4483	0.1905	0.662521	24	7.611	459277658
AX-110401542	1B	6.8966	0.0123	0.911528	24	7.611	459382590
AX-110432052	1B	3.4483	0.1905	0.662521	24	7.611	459591164
AX-110971132	1B	4.5977	0.1084	0.741934	24	7.611	459605911
AX-109365019	1B	3.4483	0.1905	0.662521	24	7.611	459629379
AX-109887385	1B	3.4483	0.1905	0.662521	24	7.611	459739583
AX-111713196	1B	3.4483	0.1905	0.662521	24	7.611	460043333
AX-109845849	1B	3.4483	0.1905	0.662521	24	7.611	460073462
AX-111695710	1B	3.4483	0.1905	0.662521	24	7.611	460736968
AX-110740315	1B	2.2989	0.0118	0.913627	24	7.611	461170460
AX-110200981	1B	3.4483	0.1905	0.662521	24	7.611	462316144
AX-109076999	1B	3.4483	0.1905	0.662521	24	7.611	462948756
AX-110027677	1B	3.4483	0.1905	0.662521	24	7.611	466875533
AX-108743901	1B	1.1494	0	1	24	7.611	483010719
AX-111526936	1B	2.2989	0.1059	0.744882	25	9.884	487465649
AX-108812311	1B	2.2989	0.1059	0.744882	25	9.884	487555882
AX-110073901	1B	3.4483	0.1905	0.662521	25	9.884	487634859
AX-110514958	1B	2.2989	0.2941	0.587594	25	9.884	487639196
AX-111034182	1B	2.2989	0.1059	0.744882	25	9.884	487771124
AX-108801883	1B	2.2989	0.1059	0.744882	25	9.884	487844562
AX-109012761	1B	4.5977	0.3012	0.583128	25	9.884	487892733
AX-110964145	1B	2.2989	0.1059	0.744882	25	9.884	487918428
AX-108791049	1B	1.1494	0.186	0.666228	25	9.884	488020442
AX-109959684	1B	0	0.1034	0.74773	25	9.884	488072744
AX-110670530	1B	3.4483	0.1905	0.662521	25	9.884	488078399
AX-89356239	1B	3.4483	0.1905	0.662521	25	9.884	488145694
AX-109507397	1B	3.4483	0.0476	0.82726	25	9.884	488177733
AX-110944757	1B	3.4483	0.0476	0.82726	25	9.884	488241834
AX-108842263	1B	4.5977	0.3012	0.583128	25	9.884	488262722
AX-109470773	1B	4.5977	0.1084	0.741934	25	9.884	488299150
AX-111137038	1B	3.4483	0.1905	0.662521	25	9.884	488425049
AX-110916356	1B	5.7471	0.439	0.507594	25	9.884	488557507
AX-111479845	1B	3.4483	0.1905	0.662521	25	9.884	488561725
AX-111679959	1B	3.4483	0.1905	0.662521	25	9.884	488575684
AX-109946757	1B	3.4483	0.1905	0.662521	25	9.884	488631759
AX-111619953	1B	2.2989	0.0118	0.913627	25	9.884	488673330
AX-110461389	1B	2.2989	0.2941	0.587594	25	9.884	488682410
AX-109819562	1B	4.5977	0.1084	0.741934	25	9.884	488692084
AX-111017840	1B	2.2989	0.5765	0.447699	25	9.884	488788011
AX-110523190	1B	3.4483	0.1905	0.662521	25	9.884	488930442
AX-111232865	1B	3.4483	0.1905	0.662521	25	9.884	489015300
AX-108767324	1B	6.8966	0.6049	0.4367	25	9.884	489058866
AX-109482084	1B	5.7471	0.0488	0.825199	25	9.884	489063682
AX-109033003	1B	4.5977	0.3012	0.583128	25	9.884	489233708
AX-110126146	1B	2.2989	0.2941	0.587594	25	9.884	489237734
AX-109496534	1B	1.1494	0.186	0.666228	25	9.884	489257897
AX-110586265	1B	2.2989	0.2941	0.587594	25	9.884	489281696
AX-111124921	1B	4.5977	0.1084	0.741934	25	9.884	489329191
AX-108863567	1B	3.4483	0.1905	0.662521	25	9.884	489354027
AX-110670988	1B	3.4483	0.1905	0.662521	25	9.884	489401079
AX-111041142	1B	3.4483	0.1905	0.662521	25	9.884	489432944
AX-108975863	1B	2.2989	0.1059	0.744882	25	9.884	489729798
AX-109964735	1B	2.2989	0.2941	0.587594	25	9.884	489866715
AX-110961969	1B	2.2989	0.1059	0.744882	25	9.884	490197789
AX-111685499	1B	1.1494	0.186	0.666228	25	9.884	490202521
AX-110955266	1B	2.2989	0.1059	0.744882	25	9.884	490472340
AX-110458465	1B	2.2989	0.1059	0.744882	25	9.884	490512171
AX-108891924	1B	2.2989	0.1059	0.744882	25	9.884	490516321
AX-108750034	1B	5.7471	0.0488	0.825199	25	9.884	492024599
AX-109527015	1B	3.4483	0.1905	0.662521	25	9.884	492229215
AX-109885615	1B	3.4483	0.1905	0.662521	25	9.884	492306018
AX-111782215	1B	3.4483	0	1	25	9.884	492385984
AX-111630780	1B	2.2989	0.2941	0.587594	25	9.884	492419513
AX-110524254	1B	1.1494	0.186	0.666228	25	9.884	492792749
AX-109890800	1B	0	0.2874	0.59192	25	9.884	492805360
AX-110942655	1B	3.4483	0.1905	0.662521	25	9.884	492981725
AX-86171085	1B	3.4483	0.1905	0.662521	25	9.884	493304686
AX-109395396	1B	3.4483	0.1905	0.662521	25	9.884	493665052
AX-109604050	1B	2.2989	0.1059	0.744882	25	9.884	493720469
AX-110411292	1B	3.4483	0.1905	0.662521	25	9.884	493765910
AX-108812519	1B	2.2989	0.1059	0.744882	25	9.884	494530908
AX-111083188	1B	4.5977	0.1084	0.741934	25	9.884	494589069
AX-111100937	1B	1.1494	0.186	0.666228	25	9.884	495907860
AX-111046779	1B	2.2989	0.1059	0.744882	25	9.884	495931182
AX-111471528	1B	3.4483	0.0476	0.82726	25	9.884	495941296
AX-94546432	1B	2.2989	0.1059	0.744882	25	9.884	495999924
AX-110999218	1B	2.2989	0.2941	0.587594	25	9.884	496809751
AX-109824050	1B	3.4483	0.0476	0.82726	25	9.884	496909093
AX-108979851	1B	2.2989	0.1059	0.744882	25	9.884	497214450
AX-111663742	1B	2.2989	0.1059	0.744882	25	9.884	497278855
AX-111454293	1B	3.4483	0.1905	0.662521	25	9.884	497308533
AX-109508874	1B	4.5977	0.1084	0.741934	25	9.884	497414113
AX-108855359	1B	2.2989	0.1059	0.744882	25	9.884	497417694
AX-109375015	1B	2.2989	0.2941	0.587594	25	9.884	497669094
AX-109449137	1B	3.4483	0.1905	0.662521	25	9.884	502950175
AX-109890613	1B	1.1494	0.186	0.666228	25	9.884	504498624
AX-110501414	1B	2.2989	0.1059	0.744882	25	9.884	504548488
AX-110409346	1B	4.5977	0.3012	0.583128	25	9.884	507353454
AX-111453445	1B	1.1494	0.4186	0.517635	25	9.884	507978654
AX-94490037	1B	3.4483	0.1905	0.662521	25	9.884	507980727
AX-110905431	1B	3.4483	0.1905	0.662521	25	9.884	508125914
AX-108915846	1B	1.1494	0.4186	0.517635	25	9.884	508145689
AX-111526060	1B	2.2989	0.2941	0.587594	25	9.884	508439447
AX-111286591	1B	0	0.1034	0.74773	25	9.884	509467773
AX-109937256	1B	0	0.1034	0.74773	25	9.884	509684536
AX-111654233	1B	1.1494	0.186	0.666228	25	9.884	509746528
AX-111780371	1B	0	0.1034	0.74773	25	9.884	509793579
AX-108867177	1B	0	0.1034	0.74773	25	9.884	510037723
AX-110464439	1B	0	0.1034	0.74773	25	9.884	510222390
AX-109532474	1B	0	0.1034	0.74773	25	9.884	510244299
AX-108920917	1B	2.2989	0.1059	0.744882	25	9.884	510486583
AX-110062439	1B	0	0.1034	0.74773	25	9.884	510575001
AX-109457059	1B	1.1494	0.0465	0.829249	25	9.884	510846066
AX-110164910	1B	0	0.1034	0.74773	25	9.884	511133105
AX-109966524	1B	1.1494	0.0465	0.829249	25	9.884	511543793
AX-109832961	1B	0	0.1034	0.74773	25	9.884	511568750
AX-111073378	1B	3.4483	0	1	25	9.884	511576538
AX-108798131	1B	0	0.1034	0.74773	25	9.884	511611525
AX-111491284	1B	1.1494	0.0465	0.829249	25	9.884	511617349
AX-111228420	1B	1.1494	0.0465	0.829249	25	9.884	511748104
AX-109883159	1B	1.1494	0.0465	0.829249	25	9.884	511783244
AX-108852470	1B	2.2989	0.1059	0.744882	25	9.884	512129743
AX-109840223	1B	2.2989	0.1059	0.744882	25	9.884	512205107
AX-109032009	1B	2.2989	0.5765	0.447699	26	12.115	534666814
AX-109821169	1B	0	0.5632	0.452966	26	12.115	534987493
AX-109484985	1B	2.2989	0.5765	0.447699	26	12.115	535029243
AX-111796278	1B	1.1494	0.4186	0.517635	26	12.115	535362697
AX-109437886	1B	2.2989	0.5765	0.447699	26	12.115	535543544
AX-109432335	1B	2.2989	0.5765	0.447699	26	12.115	535558910
AX-110428696	1B	0	0.931	0.334594	26	12.115	536002957
AX-109859134	1B	2.2989	0.5765	0.447699	26	12.115	536009558
AX-109823728	1B	0	0.5632	0.452966	26	12.115	536027509
AX-111533199	1B	0	0.931	0.334594	26	12.115	539361000
AX-111083588	1B	3.4483	0.4286	0.512691	26	12.115	539596079
AX-86165622	1B	1.1494	0.4186	0.517635	26	12.115	540165935
AX-108934549	1B	8.046	0.05	0.823063	27	13.286	540342106
AX-108928321	1B	2.2989	0.2941	0.587594	27	13.286	540426333
AX-89694598	1B	0	0.2874	0.59192	27	13.286	540461392
AX-110378973	1B	2.2989	0.2941	0.587594	27	13.286	540711183
AX-109281682	1B	1.1494	0.186	0.666228	27	13.286	540735467
AX-110964175	1B	1.1494	0.186	0.666228	27	13.286	540810560
AX-109457469	1B	2.2989	0.2941	0.587594	27	13.286	541287724
AX-109870875	1B	3.4483	0.1905	0.662521	27	13.286	541411819
AX-110044233	1B	1.1494	0.186	0.666228	27	13.286	541612768
AX-111467480	1B	0	0.2874	0.59192	27	13.286	541817098
AX-111734583	1B	1.1494	0.186	0.666228	27	13.286	541861452
AX-111614390	1B	5.7471	0	1	27	13.286	541870403
AX-109363088	1B	1.1494	0.4186	0.517635	27	13.286	541944009
AX-109337640	1B	0	0.2874	0.59192	27	13.286	542004358
AX-109816991	1B	1.1494	0.186	0.666228	27	13.286	542149984
AX-110553429	1B	2.2989	0.2941	0.587594	27	13.286	542365302
AX-108747880	1B	2.2989	0.2941	0.587594	27	13.286	542371228
AX-111496563	1B	2.2989	0.5765	0.447699	28	14.615	542904810
AX-111574871	1B	1.1494	0.7442	0.388324	28	14.615	543043299
AX-110448009	1B	1.1494	0.4186	0.517635	28	14.615	544434857
AX-108889832	1B	3.4483	0.7619	0.382734	28	14.615	544572592
AX-95006856	1B	2.2989	0.5765	0.447699	28	14.615	544600377
AX-109033844	1B	3.4483	0.7619	0.382734	28	14.615	544638146
AX-111104276	1B	1.1494	0.7442	0.388324	28	14.615	546606942
AX-109292833	1B	2.2989	0.5765	0.447699	28	14.615	546751034
AX-109396077	1B	2.2989	0.5765	0.447699	28	14.615	547915762
AX-111546976	1B	2.2989	0.5765	0.447699	28	14.615	547953364
AX-108984254	1B	1.1494	0.7442	0.388324	28	14.615	547970048
AX-109534834	1B	2.2989	0.5765	0.447699	28	14.615	548050543
AX-110921713	1B	3.4483	0.4286	0.512691	28	14.615	548100029
AX-111044282	1B	1.1494	0.7442	0.388324	28	14.615	548324352
AX-108948156	1B	2.2989	0.5765	0.447699	28	14.615	548853521
AX-111669834	1B	0	0.931	0.334594	28	14.615	548891146
AX-110437780	1B	2.2989	0.5765	0.447699	28	14.615	549015993
AX-109932845	1B	0	0.931	0.334594	28	14.615	549111750
AX-111504759	1B	0	0.5632	0.452966	28	14.615	549116552
AX-111625145	1B	1.1494	1.1628	0.280888	28	14.615	549168654
AX-109518302	1B	1.1494	0.4186	0.517635	0	17.127	565430033
AX-111450682	1B	3.4483	0.1905	0.662521	29	19.489	565453728
AX-111010314	1B	4.5977	0.1084	0.741934	29	19.489	565528584
AX-109901032	1B	3.4483	0.1905	0.662521	29	19.489	565588289
AX-108853146	1B	3.4483	0.1905	0.662521	29	19.489	566334202
AX-110395364	1B	1.1494	0.186	0.666228	29	19.489	566399807
AX-109878808	1B	4.5977	0.012	0.912596	29	19.489	567487562
AX-111794745	1B	5.7471	0.439	0.507594	29	19.489	567780665
AX-111595814	1B	2.2989	0.1059	0.744882	29	19.489	567924242
AX-111011700	1B	3.4483	0.0476	0.82726	29	19.489	568171513
AX-110965170	1B	2.2989	0.2941	0.587594	29	19.489	568820917
AX-111009896	1B	3.4483	0.0476	0.82726	29	19.489	568910082
AX-109850741	1B	2.2989	0.1059	0.744882	29	19.489	569694958
AX-109394270	1B	2.2989	0.1059	0.744882	29	19.489	569915928
AX-111619113	1B	3.4483	0.0476	0.82726	29	19.489	570163367
AX-109948353	1B	3.4483	0.0476	0.82726	29	19.489	570476177
AX-111080509	1B	4.5977	0.3012	0.583128	29	19.489	570591558
AX-108863339	1B	1.1494	0.186	0.666228	29	19.489	570609566
AX-110417821	1B	4.5977	0.012	0.912596	29	19.489	570771243
AX-109284801	1B	3.4483	0.0476	0.82726	29	19.489	570820267
AX-110472942	1B	2.2989	0.2941	0.587594	29	19.489	571082257
AX-109975579	1B	1.1494	0.186	0.666228	29	19.489	571299831
AX-111610295	1B	1.1494	0.4186	0.517635	29	19.489	571600095
AX-108804866	1B	3.4483	0.0476	0.82726	29	19.489	571657558
AX-111023939	1B	3.4483	0.0476	0.82726	29	19.489	571692766
AX-109018921	1B	1.1494	0.186	0.666228	29	19.489	571701161
AX-110986289	1B	5.7471	0	1	29	19.489	571891183
AX-111680916	1B	3.4483	0.4286	0.512691	30	20.633	572735807
AX-110906634	1B	2.2989	0.5765	0.447699	30	20.633	572788198
AX-108922026	1B	6.8966	0.3086	0.578515	30	20.633	572843990
AX-109522882	1B	2.2989	0.1059	0.744882	30	20.633	572979246
AX-109848568	1B	3.4483	0.0476	0.82726	30	20.633	573337770
AX-108899081	1B	3.4483	0.0476	0.82726	30	20.633	573901108
AX-110490392	1B	1.1494	0.186	0.666228	30	20.633	574175229
AX-110989879	1B	3.4483	0.0476	0.82726	30	20.633	574532374
AX-111645822	1B	2.2989	0.1059	0.744882	30	20.633	574569218
AX-110366371	1B	0	0.2874	0.59192	30	20.633	574630587
AX-109439401	1B	4.5977	0.1084	0.741934	30	20.633	574906480
AX-110018927	1B	3.4483	0.0476	0.82726	30	20.633	574975892
AX-111558163	1B	2.2989	0.1059	0.744882	30	20.633	575134700
AX-109916275	1B	1.1494	0.186	0.666228	30	20.633	575232157
AX-111521070	1B	0	0.2874	0.59192	30	20.633	575329345
AX-108987978	1B	3.4483	0.0476	0.82726	30	20.633	575425118
AX-111143714	1B	1.1494	0.186	0.666228	30	20.633	575448330
AX-110453549	1B	2.2989	0.1059	0.744882	30	20.633	575477919
AX-111833715	1B	0	0.2874	0.59192	30	20.633	575537150
AX-109972860	1B	2.2989	0.1059	0.744882	30	20.633	575584530
AX-108894131	1B	0	0.2874	0.59192	30	20.633	575604607
AX-109301565	1B	2.2989	0.1059	0.744882	30	20.633	575612071
AX-111576821	1B	0	0.2874	0.59192	30	20.633	575632162
AX-111641463	1B	3.4483	0.0476	0.82726	30	20.633	575915767
AX-109980293	1B	2.2989	0.1059	0.744882	30	20.633	575922352
AX-110507994	1B	2.2989	0.1059	0.744882	30	20.633	575950564
AX-109928923	1B	2.2989	0.1059	0.744882	30	20.633	575960146
AX-111498058	1B	1.1494	0.186	0.666228	30	20.633	576000518
AX-110922826	1B	3.4483	0.0476	0.82726	30	20.633	576036870
AX-109832158	1B	1.1494	0.186	0.666228	30	20.633	576040741
AX-110067443	1B	2.2989	0.1059	0.744882	30	20.633	576088164
AX-108925166	1B	3.4483	0.1905	0.662521	30	20.633	576146175
AX-110091358	1B	4.5977	0.1084	0.741934	30	20.633	576335013
AX-108824644	1B	3.4483	0.0476	0.82726	30	20.633	576342001
AX-109862005	1B	4.5977	0.012	0.912596	30	20.633	576345979
AX-111778997	1B	0	0.2874	0.59192	30	20.633	576426603
AX-110531613	1B	3.4483	0.0476	0.82726	30	20.633	576584550
AX-110409210	1B	0	0.2874	0.59192	30	20.633	576601367
AX-110974122	1B	3.4483	0.0476	0.82726	30	20.633	576649272
AX-110928000	1B	3.4483	0.1905	0.662521	30	20.633	576661990
AX-111069002	1B	4.5977	0.1084	0.741934	30	20.633	576666523
AX-108900798	1B	1.1494	0.186	0.666228	30	20.633	577059777
AX-110558306	1B	1.1494	0.186	0.666228	30	20.633	577070078
AX-109067762	1B	3.4483	0.0476	0.82726	30	20.633	577080638
AX-111028684	1B	2.2989	0.1059	0.744882	30	20.633	577137663
AX-108904194	1B	1.1494	0.186	0.666228	30	20.633	577227707
AX-108772739	1B	2.2989	0.1059	0.744882	30	20.633	577280427
AX-110402488	1B	2.2989	0.2941	0.587594	30	20.633	579479039
AX-110995144	1B	4.5977	0.012	0.912596	30	20.633	579547236
AX-109452664	1B	0	0.2874	0.59192	30	20.633	579554044
AX-111521500	1B	0	0.2874	0.59192	30	20.633	579619511
AX-109324666	1B	1.1494	0.186	0.666228	30	20.633	579831276
AX-109970503	1B	3.4483	0.0476	0.82726	30	20.633	579839198
AX-109535967	1B	2.2989	0.1059	0.744882	30	20.633	579842761
AX-111157060	1B	9.1954	1.0253	0.311262	30	20.633	579923386
AX-94665463	1B	3.4483	0.0476	0.82726	30	20.633	580816045
AX-109491892	1B	6.8966	0.3086	0.578515	30	20.633	581506782
AX-108826064	1B	3.4483	0.1905	0.662521	30	20.633	581523099
AX-109587404	1B	1.1494	0.4186	0.517635	30	20.633	581542383
AX-110382473	1B	4.5977	0.1084	0.741934	30	20.633	581946652
AX-108902382	1B	4.5977	0.1084	0.741934	30	20.633	581950671
AX-111042449	1B	4.5977	0.3012	0.583128	30	20.633	582091073
AX-110056287	1B	3.4483	0.4286	0.512691	30	20.633	583541983
AX-111070175	1B	3.4483	0.4286	0.512691	30	20.633	583718237
AX-111536656	1B	2.2989	0.2941	0.587594	30	20.633	583724273
AX-109041231	1B	5.7471	0.0488	0.825199	30	20.633	584164404
AX-109300699	1B	1.1494	0.186	0.666228	30	20.633	584574473
AX-111453144	1B	0	0.2874	0.59192	30	20.633	584602360
AX-111673850	1B	2.2989	0.2941	0.587594	30	20.633	584711678
AX-111496365	1B	6.8966	0.3086	0.578515	30	20.633	584714804
AX-108750070	1B	4.5977	0.1084	0.741934	30	20.633	584723385
AX-109532964	1B	3.4483	0.1905	0.662521	30	20.633	584726473
AX-109829098	1B	3.4483	0.1905	0.662521	30	20.633	584736122
AX-110449323	1B	0	0.2874	0.59192	30	20.633	585071138
AX-108959612	1B	2.2989	0.2941	0.587594	30	20.633	585074858
AX-109390226	1B	3.4483	0.1905	0.662521	30	20.633	585079176
AX-111604635	1B	3.4483	0.0476	0.82726	30	20.633	585087393
AX-108910314	1B	4.5977	0.3012	0.583128	30	20.633	585285738
AX-110444809	1B	1.1494	0.186	0.666228	30	20.633	585295375
AX-110946731	1B	3.4483	0.4286	0.512691	30	20.633	585338701
AX-109920033	1B	1.1494	0.186	0.666228	30	20.633	585460934
AX-111761207	1B	3.4483	0.1905	0.662521	30	20.633	585513320
AX-109983049	1B	3.4483	0.0476	0.82726	30	20.633	585683807
AX-110964105	1B	3.4483	0.0476	0.82726	30	20.633	585698190
AX-110389721	1B	5.7471	0	1	31	23.379	586430059
AX-111030071	1B	1.1494	0	1	31	23.379	586537031
AX-110600183	1B	0	0.0115	0.914621	31	23.379	586583157
AX-109554420	1B	0	0.0115	0.914621	31	23.379	586677332
AX-109653547	1B	2.2989	0.0118	0.913627	31	23.379	587011580
AX-111685915	1B	3.4483	0.0476	0.82726	31	23.379	587058545
AX-110501049	1B	3.4483	0.0476	0.82726	31	23.379	587389740
AX-111058832	1B	4.5977	0.1084	0.741934	31	23.379	587513673
AX-111004954	1B	6.8966	0.1111	0.738883	31	23.379	587619819
AX-109655938	1B	0	0.0115	0.914621	31	23.379	587663167
AX-108801213	1B	2.2989	0.0118	0.913627	31	23.379	587697298
AX-110379685	1B	3.4483	0.0476	0.82726	31	23.379	587790005
AX-109310461	1B	1.1494	0.0465	0.829249	31	23.379	587818280
AX-108765321	1B	5.7471	0	1	31	23.379	587909527
AX-110668804	1B	3.4483	0.0476	0.82726	31	23.379	587924723
AX-109824729	1B	4.5977	0.1084	0.741934	31	23.379	587988168
AX-110917726	1B	1.1494	0.0465	0.829249	31	23.379	588005221
AX-109604511	1B	5.7471	0.0488	0.825199	31	23.379	588255996
AX-86180220	1B	6.8966	0.1111	0.738883	31	23.379	588477404
AX-109922226	1B	1.1494	0.0465	0.829249	31	23.379	588533586
AX-111759802	1B	4.5977	0.012	0.912596	31	23.379	588793381
AX-111220934	1B	4.5977	0.012	0.912596	31	23.379	588836770
AX-109351163	1B	8.046	0.05	0.823063	31	23.379	588894703
AX-110006038	1B	5.7471	0	1	31	23.379	589539894
AX-111234844	1B	1.1494	0.0465	0.829249	31	23.379	589684459
AX-86165313	1B	4.5977	0.012	0.912596	31	23.379	590502563
AX-109360562	1B	3.4483	0.0476	0.82726	31	23.379	590507006
AX-110623881	1B	4.5977	0.012	0.912596	31	23.379	590751237
AX-109308080	1B	4.5977	0.012	0.912596	31	23.379	590789920
AX-108764873	1B	6.8966	0.1111	0.738883	31	23.379	590820716
AX-109368546	1B	3.4483	0.1905	0.662521	31	23.379	590825410
AX-110565341	1B	4.5977	0.1084	0.741934	31	23.379	591349356
AX-108805411	1B	4.5977	0.012	0.912596	31	23.379	591420905
AX-110945834	1B	4.5977	0.012	0.912596	31	23.379	591432359
AX-108895682	1B	5.7471	0.0488	0.825199	31	23.379	591604494
AX-109934481	1B	4.5977	0.012	0.912596	31	23.379	592242313
AX-110503879	1B	4.5977	0.012	0.912596	31	23.379	592548514
AX-111449281	1B	4.5977	0.1084	0.741934	32	26.188	592616343
AX-110920101	1B	5.7471	0.0488	0.825199	32	26.188	593311011
AX-111676876	1B	4.5977	0.1084	0.741934	32	26.188	593373933
AX-111287959	1B	3.4483	0.0476	0.82726	32	26.188	593401521
AX-111582734	1B	3.4483	0.1905	0.662521	32	26.188	593427869
AX-94402431	1B	4.5977	0.1084	0.741934	32	26.188	593531080
AX-111640917	1B	4.5977	0.3012	0.583128	32	26.188	593547415
AX-108748303	1B	5.7471	0.0488	0.825199	32	26.188	594242314
AX-109818751	1B	3.4483	0.1905	0.662521	32	26.188	594285464
AX-111486820	1B	1.1494	0.7442	0.388324	32	26.188	594487485
AX-86161822	1B	6.8966	0.1111	0.738883	32	26.188	594573985
AX-108792338	1B	5.7471	0.0488	0.825199	32	26.188	594698958
AX-111129114	1B	2.2989	0.1059	0.744882	32	26.188	594712391
AX-111585122	1B	3.4483	0.1905	0.662521	32	26.188	594728751
AX-108803758	1B	5.7471	0.0488	0.825199	32	26.188	594819131
AX-111057322	1B	8.046	0.2	0.654721	32	26.188	594829706
AX-110435033	1B	3.4483	0.0476	0.82726	32	26.188	594897489
AX-109992552	1B	2.2989	0.2941	0.587594	32	26.188	594993932
AX-110976797	1B	5.7471	0.0488	0.825199	32	26.188	595025099
AX-111100199	1B	5.7471	0.0488	0.825199	32	26.188	595075480
AX-89457039	1B	5.7471	0.0488	0.825199	33	27.492	601725918
AX-108977901	1B	3.4483	0	1	33	27.492	602069072
AX-110591681	1B	1.1494	0.186	0.666228	33	27.492	602549276
AX-109933153	1B	4.5977	0.012	0.912596	33	27.492	602621476
AX-108920629	1B	4.5977	0.012	0.912596	33	27.492	603493536
AX-109622448	1B	1.1494	0.186	0.666228	33	27.492	605063446
AX-109583602	1B	3.4483	0	1	33	27.492	605371119
AX-110465138	1B	4.5977	0.012	0.912596	33	27.492	608831565
AX-109276656	1B	4.5977	0.012	0.912596	33	27.492	617949448
AX-110575668	1B	4.5977	0.012	0.912596	33	27.492	619856678
AX-108867872	1B	4.5977	0.012	0.912596	33	27.492	620936207
AX-111608329	1B	4.5977	0.012	0.912596	33	27.492	621384597
AX-110050947	1B	5.7471	0	1	33	27.492	621830180
AX-110101967	1B	3.4483	0	1	33	27.492	621872771
AX-111122733	1B	3.4483	0	1	33	27.492	622246291
AX-110975095	1B	1.1494	0.186	0.666228	0	28.874	623076945
AX-111526516	1B	6.8966	0.6049	0.4367	34	37.66	627403199
AX-109429445	1B	3.4483	0.1905	0.662521	34	37.66	627435801
AX-111220007	1B	5.7471	0.439	0.507594	34	37.66	627902016
AX-108876119	1B	3.4483	0.7619	0.382734	34	37.66	628458571
AX-110688811	1B	2.2989	0.2941	0.587594	34	37.66	628552673
AX-108745860	1B	3.4483	0.7619	0.382734	34	37.66	629117241
AX-109352881	1B	3.4483	0.4286	0.512691	34	37.66	629168400
AX-108740038	1B	0	0.5632	0.452966	35	42.861	633683524
AX-110964031	1B	2.2989	0.5765	0.447699	35	42.861	633908360
AX-110402681	1B	0	0.5632	0.452966	35	42.861	634009013
AX-109304014	1B	2.2989	1.4235	0.232824	35	42.861	634176705
AX-111570432	1B	3.4483	1.7143	0.190431	35	42.861	634525172
AX-111147689	1B	1.1494	1.1628	0.280888	35	42.861	634593978
AX-111690911	1B	3.4483	1.1905	0.275234	35	42.861	635317489
AX-111030354	1B	0	0.931	0.334594	35	42.861	636484401
AX-111460194	1B	9.1954	2.8481	0.0914828	35	42.861	636741787
AX-110581042	1B	3.4483	1.1905	0.275234	35	42.861	636768917
AX-109846207	1B	2.2989	1.4235	0.232824	35	42.861	636990488
AX-109384977	1B	3.4483	0.4286	0.512691	35	42.861	637220866
AX-110502871	1B	4.5977	1.4578	0.227276	0	45.509	637769239
AX-108786427	1B	2.2989	0.5765	0.447699	36	50.214	644815915
AX-110439304	1B	1.1494	0.7442	0.388324	36	50.214	644904099
AX-110453305	1B	4.5977	0.5904	0.442279	36	50.214	644924942
AX-109436738	1B	2.2989	0.5765	0.447699	36	50.214	644938040
AX-111140355	1B	5.7471	0.7805	0.376992	36	50.214	644953324
AX-108898913	1B	3.4483	0.4286	0.512691	36	50.214	645077188
AX-109861597	1B	4.5977	0.5904	0.442279	36	50.214	645109365
AX-109385285	1B	3.4483	0.7619	0.382734	36	50.214	645169999
AX-111775778	1B	0	0.5632	0.452966	36	50.214	645223058
AX-109473378	1B	2.2989	0.2941	0.587594	36	50.214	645237472
AX-109382634	1B	5.7471	0.7805	0.376992	36	50.214	645274120
AX-108942270	1B	3.4483	0.7619	0.382734	36	50.214	645292230
AX-89587974	1B	9.1954	1.0253	0.311262	36	50.214	645295944
AX-111074024	1B	3.4483	0.4286	0.512691	36	50.214	645308344
AX-109908629	1B	3.4483	0.4286	0.512691	36	50.214	645320761
AX-108873354	1B	0	0.5632	0.452966	37	64.237	657929803
AX-110947408	1B	4.5977	1.4578	0.227276	37	64.237	658317446
AX-110424258	1B	4.5977	0.5904	0.442279	38	65.714	659860609
AX-110128022	1B	4.5977	0.9759	0.323212	38	65.714	659957788
AX-111230782	1B	3.4483	0.4286	0.512691	39	67.661	661427247
AX-109286674	1B	1.1494	0.7442	0.388324	39	67.661	661456276
AX-89579786	1B	2.2989	0.2941	0.587594	40	68.578	661557336
AX-111472489	1B	3.4483	0.1905	0.662521	40	68.578	661575141
AX-109494986	1B	3.4483	0.1905	0.662521	40	68.578	661595653
AX-110946149	1B	4.5977	0.1084	0.741934	40	68.578	662076382
AX-108844660	1B	3.4483	0.1905	0.662521	40	68.578	662116801
AX-110624055	1B	4.5977	0.3012	0.583128	40	68.578	662175120
AX-111046406	1B	3.4483	0.1905	0.662521	40	68.578	662179394
AX-109424015	1B	2.2989	0.2941	0.587594	40	68.578	662440579
AX-110373057	1B	3.4483	0.1905	0.662521	40	68.578	662476304
AX-110489420	1B	2.2989	0.2941	0.587594	40	68.578	662622992
AX-108747782	1B	3.4483	0.1905	0.662521	40	68.578	663463934
AX-109439707	1B	3.4483	0.1905	0.662521	40	68.578	663470772
AX-111584259	1B	2.2989	0.2941	0.587594	40	68.578	663676224
AX-109963679	1B	3.4483	0.1905	0.662521	40	68.578	663680908
AX-109489670	1B	4.5977	0.1084	0.741934	40	68.578	663688974
AX-109549194	1B	4.5977	0.3012	0.583128	40	68.578	663694554
AX-110457683	1B	4.5977	0.1084	0.741934	40	68.578	663775819
AX-111507347	1B	3.4483	0.1905	0.662521	40	68.578	663782123
AX-110935392	1B	3.4483	0.1905	0.662521	40	68.578	663809561
AX-110192499	1B	3.4483	0.1905	0.662521	40	68.578	663852019
AX-110676293	1B	4.5977	0.012	0.912596	40	68.578	663859070
AX-108906195	1B	4.5977	0.3012	0.583128	40	68.578	663890767
AX-110563331	1B	3.4483	0.4286	0.512691	40	68.578	663954204
AX-111077852	1B	3.4483	0.1905	0.662521	40	68.578	664096015
AX-109417694	1B	6.8966	0.1111	0.738883	40	68.578	664161258
AX-110403620	1B	3.4483	0	1	41	76.398	667304306
AX-94664720	1B	3.4483	0	1	41	76.398	667449496
AX-109461562	1B	2.2989	0.0118	0.913627	41	76.398	667486634
AX-94383116	1B	2.2989	0.0118	0.913627	41	76.398	667638022
AX-94386714	1B	3.4483	0	1	41	76.398	667856421
AX-110085110	1B	2.2989	0.0118	0.913627	41	76.398	668037183
AX-94446378	1B	4.5977	0.012	0.912596	41	76.398	668040487
AX-110918909	1B	3.4483	0	1	41	76.398	668064952
AX-109397003	1B	3.4483	0	1	41	76.398	668070753
AX-89316446	1B	4.5977	0.1084	0.741934	41	76.398	668099253
AX-111764501	1B	4.5977	0.012	0.912596	41	76.398	668109688
AX-108728642	1B	0	0.1034	0.74773	41	76.398	668142667
AX-108747070	1B	5.7471	0.0488	0.825199	41	76.398	668283228
AX-110567254	1B	0	0.1034	0.74773	41	76.398	668285709
AX-109345177	1B	3.4483	0	1	41	76.398	668307673
AX-111450994	1B	3.4483	0	1	41	76.398	668327163
AX-111019759	1B	4.5977	0.012	0.912596	41	76.398	668341001
AX-111713183	1B	2.2989	0.2941	0.587594	42	79.958	669775292
AX-89740962	1B	3.4483	0.1905	0.662521	42	79.958	669778489
AX-111496861	1B	5.7471	0.1951	0.658687	42	79.958	669801792
AX-108930953	1B	4.5977	0.1084	0.741934	42	79.958	669805537
AX-109273019	1B	5.7471	0.439	0.507594	42	79.958	669817136
AX-108800083	1B	1.1494	0.0465	0.829249	42	79.958	669890362
AX-111488534	1B	3.4483	0.1905	0.662521	42	79.958	669937554
AX-109335890	1B	3.4483	0.1905	0.662521	42	79.958	669980782
AX-109849833	1B	3.4483	0.1905	0.662521	42	79.958	670065604
AX-111525685	1B	4.5977	0.3012	0.583128	42	79.958	670169077
AX-109350463	1B	3.4483	0.1905	0.662521	42	79.958	670285718
AX-111055601	1B	0	0.0115	0.914621	42	79.958	672065443
AX-112289703	1B	3.4483	0.0476	0.82726	42	79.958	672567884
AX-110449166	1B	0	0.0115	0.914621	42	79.958	673010676
AX-109576517	1B	2.2989	0.1059	0.744882	42	79.958	673111639
AX-108784884	1B	4.5977	0.5904	0.442279	42	79.958	673130239
AX-109898596	1B	4.5977	0.3012	0.583128	42	79.958	673248315
AX-108879472	1B	3.4483	0.1905	0.662521	42	79.958	673255665
AX-108799967	1B	4.5977	0.1084	0.741934	43	81.644	673353000
AX-110634220	1B	5.7471	0.1951	0.658687	43	81.644	673363461
AX-109957126	1B	3.4483	0.0476	0.82726	43	81.644	673369693
AX-110554095	1B	3.4483	0	1	43	81.644	673439072
AX-109840266	1B	1.1494	0	1	43	81.644	673443869
AX-109935558	1B	3.4483	0.0476	0.82726	43	81.644	673457279
AX-111519781	1B	3.4483	0	1	43	81.644	673461736
AX-109373216	1B	3.4483	0.0476	0.82726	43	81.644	673998074
AX-110047832	1B	2.2989	0.0118	0.913627	43	81.644	674015119
AX-110938295	1B	4.5977	0.3012	0.583128	44	82.869	674206976
AX-110384584	1B	3.4483	0.0476	0.82726	44	82.869	674274947
AX-111527355	1B	1.1494	0.0465	0.829249	44	82.869	674283346
AX-110447268	1B	4.5977	0.3012	0.583128	44	82.869	674700879
AX-109374477	1B	3.4483	0.1905	0.662521	44	82.869	674776320
AX-109840531	1B	4.5977	0.1084	0.741934	44	82.869	674836856
AX-109372356	1B	4.5977	0.1084	0.741934	44	82.869	674842883
AX-108733712	1B	4.5977	0.1084	0.741934	44	82.869	674956213
AX-111104551	1B	4.5977	0.1084	0.741934	44	82.869	675132033
AX-109892648	1B	2.2989	0.0118	0.913627	45	84.42	677665772
AX-94528856	1B	2.2989	0.0118	0.913627	45	84.42	677792805
AX-109409212	1B	3.4483	0.7619	0.382734	46	87.384	679506841
AX-109439001	1B	0	0.2874	0.59192	46	87.384	679605626
AX-111247283	1B	6.8966	1	0.317311	0	95.799	686234117
AX-111126182	1B	2.2989	0.1059	0.744882	47	93.521	686261109
AX-111586103	1B	3.4483	0.1905	0.662521	47	93.521	686344992
AX-111127329	1B	3.4483	0.1905	0.662521	47	93.521	686455009
AX-111454486	1B	3.4483	0.1905	0.662521	47	93.521	686644270
AX-109492475	1B	1.1494	0.4186	0.517635	47	93.521	686684818
AX-109503591	1B	2.2989	0.1059	0.744882	47	93.521	686695836
AX-111449413	1D	0	0.931	0.334594	49	0	168549
AX-109304203	1D	1.1494	0.7442	0.388324	49	0	196138
AX-110942989	1D	0	0.931	0.334594	49	0	260736
AX-110366236	1D	0	0.931	0.334594	49	0	1583918
AX-110029901	1D	3.4483	0.7619	0.382734	49	0	1677965
AX-109085231	1D	0	0.931	0.334594	49	0	1680064
AX-111626073	1D	2.2989	1.4235	0.232824	49	0	1705751
AX-109406793	1D	2.2989	1.4235	0.232824	49	0	1757981
AX-111505096	1D	1.1494	1.1628	0.280888	49	0	1877807
AX-110429596	1D	2.2989	1.4235	0.232824	49	0	1928596
AX-110425252	1D	1.1494	1.1628	0.280888	49	0	2177973
AX-110563161	1D	1.1494	1.1628	0.280888	49	0	2540282
AX-110928291	1D	1.1494	1.6744	0.195668	52	4.64	2699408
AX-111220360	1D	2.2989	1.9882	0.158526	52	4.64	2704506
AX-109964445	1D	0	1.9425	0.163394	52	4.64	2717727
AX-108853020	1D	2.2989	1.4235	0.232824	52	4.64	2724515
AX-111530990	1D	3.4483	1.7143	0.190431	52	4.64	2736116
AX-111556105	1D	2.2989	2.6471	0.103742	52	4.64	2738998
AX-108743350	1D	2.2989	1.9882	0.158526	52	4.64	2742000
AX-110907955	1D	6.8966	2.7778	0.0955814	52	4.64	2750125
AX-110607863	1D	4.5977	0.9759	0.323212	52	4.64	2766359
AX-109364112	1D	1.1494	1.6744	0.195668	52	4.64	2824203
AX-110913128	1D	0	1.9425	0.163394	52	4.64	2826784
AX-110404310	1D	3.4483	2.3333	0.126631	52	4.64	2831407
AX-111580886	1D	2.2989	1.9882	0.158526	52	4.64	2833131
AX-110614618	1D	3.4483	1.7143	0.190431	52	4.64	2834197
AX-111172124	1D	2.2989	1.4235	0.232824	52	4.64	2836570
AX-109815404	1D	1.1494	2.2791	0.131132	52	4.64	2853241
AX-110854945	1D	2.2989	2.6471	0.103742	52	4.64	2908033
AX-111030002	1D	1.1494	1.6744	0.195668	52	4.64	2910015
AX-110594301	1D	1.1494	1.6744	0.195668	52	4.64	2915470
AX-111261878	1D	1.1494	1.6744	0.195668	52	4.64	2916927
AX-111211980	1D	1.1494	1.6744	0.195668	52	4.64	2924717
AX-108820920	1D	3.4483	1.7143	0.190431	52	4.64	2943075
AX-86180239	1D	1.1494	1.6744	0.195668	52	4.64	2949809
AX-111924177	1D	2.2989	1.9882	0.158526	52	4.64	2950948
AX-110372752	1D	1.1494	1.6744	0.195668	52	4.64	2954325
AX-111449763	1D	2.2989	2.6471	0.103742	52	4.64	2962072
AX-109888992	1D	1.1494	1.6744	0.195668	52	4.64	2963216
AX-109824386	1D	1.1494	2.2791	0.131132	52	4.64	3004907
AX-111086603	1D	0	1.9425	0.163394	52	4.64	3009067
AX-109443788	1D	2.2989	2.6471	0.103742	52	4.64	3172566
AX-109948446	1D	2.2989	2.6471	0.103742	52	4.64	3177493
AX-109897409	1D	2.2989	1.9882	0.158526	52	4.64	3186098
AX-110914177	1D	2.2989	2.6471	0.103742	52	4.64	3195444
AX-110389995	1D	1.1494	2.2791	0.131132	52	4.64	3239334
AX-110592192	1D	2.2989	2.6471	0.103742	52	4.64	3252184
AX-109948279	1D	5.7471	1.7561	0.185112	53	25.223	7981604
AX-111092209	1D	4.5977	3.4819	0.0620433	53	25.223	8076760
AX-109990085	1D	3.4483	4.7619	0.0290969	53	25.223	8077963
AX-108915656	1D	1.1494	2.9767	0.0844691	53	25.223	8110792
AX-109124835	1D	0	3.3218	0.0683659	53	25.223	8128806
AX-110147378	1D	0	5.069	0.0243592	54	38.419	11605805
AX-109570675	1D	9.1954	2.8481	0.0914828	54	38.419	11616968
AX-111499322	1D	1.1494	4.6512	0.0310328	54	38.419	11619730
AX-109977873	1D	5.7471	3.122	0.0772443	54	38.419	11636210
AX-95017476	1D	1.1494	3.7674	0.0522598	54	38.419	11664720
AX-110177699	1D	3.4483	3.8571	0.0495351	0	39.038	11799985
AX-110413265	1D	5.7471	0.439	0.507594	55	44.087	12020862
AX-109895227	1D	3.4483	0.7619	0.382734	55	44.087	12023950
AX-109453421	1D	1.1494	1.1628	0.280888	55	44.087	12025413
AX-111136367	1D	4.5977	0.3012	0.583128	0	43.64	12107905
AX-111266392	1D	3.4483	0.7619	0.382734	55	44.087	12279594
AX-110455518	1D	2.2989	0.9529	0.328972	55	44.087	12286111
AX-94538909	1D	2.2989	1.9882	0.158526	55	44.087	12308863
AX-109277466	1D	3.4483	1.1905	0.275234	55	44.087	12310524
AX-108834950	1D	0	1.3908	0.238269	55	44.087	12429070
AX-109439641	1D	3.4483	1.1905	0.275234	55	44.087	12430584
AX-111991641	1D	3.4483	0.7619	0.382734	55	44.087	12431850
AX-111013786	1D	1.1494	1.6744	0.195668	0	42.526	12519030
AX-109305466	1D	3.4483	0.7619	0.382734	55	44.087	12932838
AX-109426117	1D	5.7471	0.7805	0.376992	55	44.087	12984372
AX-109845657	1D	2.2989	0.9529	0.328972	55	44.087	13059083
AX-111048221	1D	1.1494	1.1628	0.280888	55	44.087	13082668
AX-109829243	1D	1.1494	1.1628	0.280888	55	44.087	13095887
AX-109316083	1D	0	1.3908	0.238269	55	44.087	13098136
AX-108953685	1D	2.2989	0.9529	0.328972	55	44.087	13125578
AX-109323804	1D	0	1.3908	0.238269	55	44.087	13127253
AX-110556932	1D	1.1494	1.6744	0.195668	55	44.087	13163595
AX-111647468	1D	3.4483	0.7619	0.382734	55	44.087	13260440
AX-110436754	1D	4.5977	1.4578	0.227276	55	44.087	13317325
AX-110988429	1D	3.4483	1.1905	0.275234	55	44.087	13319557
AX-109874750	1D	1.1494	1.6744	0.195668	55	44.087	15096841
AX-110062121	1D	0	1.9425	0.163394	55	44.087	15106218
AX-110798748	1D	0	1.9425	0.163394	55	44.087	15121841
AX-111607249	1D	1.1494	1.6744	0.195668	55	44.087	15142798
AX-108829715	1D	1.1494	1.6744	0.195668	55	44.087	15149804
AX-109469829	1D	0	1.9425	0.163394	55	44.087	15156106
AX-111340714	1D	3.4483	1.1905	0.275234	55	44.087	15288597
AX-110486456	1D	3.4483	1.1905	0.275234	55	44.087	15289635
AX-109968470	1D	2.2989	1.4235	0.232824	55	44.087	15296629
AX-111730265	1D	0	1.9425	0.163394	55	44.087	15306716
AX-108883982	1D	3.4483	1.1905	0.275234	55	44.087	15307763
AX-108835501	1D	1.1494	1.6744	0.195668	55	44.087	15311324
AX-108879665	1D	1.1494	1.6744	0.195668	55	44.087	15312619
AX-108831240	1D	2.2989	1.9882	0.158526	55	44.087	15318257
AX-110471446	1D	1.1494	1.6744	0.195668	55	44.087	15325471
AX-108819298	1D	3.4483	1.7143	0.190431	55	44.087	15326538
AX-109919386	1D	3.4483	1.7143	0.190431	55	44.087	15334542
AX-109903187	1D	1.1494	1.6744	0.195668	55	44.087	15336897
AX-108778169	1D	1.1494	1.6744	0.195668	55	44.087	15346528
AX-109921437	1D	1.1494	1.6744	0.195668	55	44.087	15357544
AX-109464635	1D	4.5977	2.0361	0.153599	55	44.087	15359044
AX-110916585	1D	1.1494	1.6744	0.195668	55	44.087	15374338
AX-111853348	1D	2.2989	1.9882	0.158526	55	44.087	15377803
AX-110166978	1D	1.1494	1.6744	0.195668	55	44.087	16127328
AX-108803860	1D	1.1494	1.6744	0.195668	55	44.087	16141379
AX-111906511	1D	3.4483	1.7143	0.190431	55	44.087	16145216
AX-110047309	1D	1.1494	1.6744	0.195668	55	44.087	16150099
AX-111023031	1D	0	1.9425	0.163394	55	44.087	16151934
AX-111523725	1D	4.5977	1.4578	0.227276	55	44.087	16154029
AX-110060058	1D	2.2989	1.9882	0.158526	55	44.087	16159656
AX-109966175	1D	4.5977	2.7108	0.0996686	55	44.087	16189704
AX-109912282	1D	0	1.9425	0.163394	55	44.087	16195317
AX-109366540	1D	1.1494	1.6744	0.195668	55	44.087	16197267
AX-111627817	1D	2.2989	1.9882	0.158526	55	44.087	16200291
AX-110493745	1D	0	1.9425	0.163394	55	44.087	16203310
AX-108813579	1D	3.4483	1.7143	0.190431	55	44.087	16210478
AX-109328738	1D	0	1.9425	0.163394	55	44.087	16212282
AX-110020581	1D	8.046	0.8	0.371093	55	44.087	16221964
AX-110529533	1D	2.2989	1.4235	0.232824	55	44.087	16291479
AX-110365501	1D	2.2989	1.9882	0.158526	55	44.087	16317238
AX-110815523	1D	1.1494	1.6744	0.195668	55	44.087	16320690
AX-109503820	1D	1.1494	1.6744	0.195668	55	44.087	16327465
AX-109961653	1D	2.2989	1.9882	0.158526	55	44.087	16396890
AX-94914889	1D	6.8966	0.6049	0.4367	55	44.087	16403332
AX-109392782	1D	1.1494	1.6744	0.195668	55	44.087	18155697
AX-108859467	1D	3.4483	1.1905	0.275234	55	44.087	18163131
AX-108882069	1D	3.4483	1.1905	0.275234	55	44.087	18168145
AX-110498054	1D	1.1494	1.6744	0.195668	55	44.087	18173678
AX-109317214	1D	2.2989	2.6471	0.103742	55	44.087	18193579
AX-109362705	1D	0	1.9425	0.163394	55	44.087	18195581
AX-109188020	1D	2.2989	1.4235	0.232824	55	44.087	18200662
AX-109986483	1D	3.4483	1.1905	0.275234	55	44.087	18202788
AX-110573993	1D	8.046	0.45	0.502335	55	44.087	18215130
AX-111514606	1D	1.1494	1.6744	0.195668	55	44.087	18238140
AX-111979146	1D	2.2989	1.4235	0.232824	55	44.087	18244544
AX-110297825	1D	2.2989	1.4235	0.232824	55	44.087	18382445
AX-111304672	1D	2.2989	2.6471	0.103742	55	44.087	18391604
AX-110967323	1D	0	1.9425	0.163394	55	44.087	18435294
AX-109358852	1D	2.2989	1.9882	0.158526	55	44.087	18437443
AX-111982829	1D	1.1494	1.6744	0.195668	55	44.087	18444154
AX-111040861	1D	2.2989	1.4235	0.232824	55	44.087	18447647
AX-94533409	1D	2.2989	1.4235	0.232824	55	44.087	18576110
AX-109989962	1D	0	1.9425	0.163394	55	44.087	18595435
AX-109927165	1D	4.5977	1.4578	0.227276	55	44.087	18684144
AX-110465033	1D	2.2989	1.4235	0.232824	55	44.087	18685972
AX-110950326	1D	2.2989	0.0118	0.913627	57	51.501	19806542
AX-110710069	1D	2.2989	0.1059	0.744882	57	51.501	19847661
AX-110929755	1D	0	0.2874	0.59192	57	51.501	19849015
AX-109330851	1D	2.2989	0.1059	0.744882	57	51.501	19852249
AX-109870388	1D	3.4483	0.0476	0.82726	57	51.501	19853522
AX-110386672	1D	5.7471	0	1	57	51.501	19952675
AX-110480050	1D	2.2989	0.1059	0.744882	57	51.501	19960638
AX-110936233	1D	0	0.2874	0.59192	57	51.501	19970968
AX-111123188	1D	2.2989	0.1059	0.744882	57	51.501	20042747
AX-108781551	1D	0	0.2874	0.59192	57	51.501	20068414
AX-111595042	1D	1.1494	0.186	0.666228	57	51.501	20088488
AX-109879689	1D	3.4483	0.0476	0.82726	57	51.501	20093898
AX-95658847	1D	0	0.2874	0.59192	57	51.501	20099107
AX-109257109	1D	1.1494	0	1	58	52.746	21897693
AX-109839010	1D	0	0.0115	0.914621	58	52.746	21900545
AX-111611674	1D	0	0.0115	0.914621	58	52.746	21908060
AX-111674856	1D	1.1494	0.0465	0.829249	58	52.746	21913790
AX-109913681	1D	2.2989	0.0118	0.913627	58	52.746	21915191
AX-109451746	1D	0	0.0115	0.914621	58	52.746	21916320
AX-109747691	1D	2.2989	0.0118	0.913627	58	52.746	22039305
AX-109618385	1D	4.5977	0.012	0.912596	58	52.746	22075492
AX-110036193	1D	3.4483	0.0476	0.82726	58	52.746	22152572
AX-111438462	1D	2.2989	0.0118	0.913627	58	52.746	22159430
AX-111033484	1D	2.2989	0.0118	0.913627	58	52.746	22192287
AX-110462860	1D	3.4483	0.1905	0.662521	59	55.277	26409119
AX-108727343	1D	4.5977	0.3012	0.583128	59	55.277	26410398
AX-109912271	1D	2.2989	0.1059	0.744882	59	55.277	26522538
AX-110511246	1D	3.4483	0.1905	0.662521	59	55.277	26526814
AX-110556510	1D	4.5977	0.1084	0.741934	59	55.277	26529967
AX-110932913	1D	2.2989	0.1059	0.744882	59	55.277	26565318
AX-110554159	1D	3.4483	0.1905	0.662521	59	55.277	26645235
AX-111621768	1D	1.1494	0.0465	0.829249	59	55.277	26679202
AX-95685312	1D	4.5977	0.3012	0.583128	59	55.277	27576028
AX-109000315	1D	4.5977	0.3012	0.583128	59	55.277	27581779
AX-108979583	1D	8.046	0.45	0.502335	59	55.277	27673676
AX-110996947	1D	1.1494	0.0465	0.829249	59	55.277	27782575
AX-110565538	1D	5.7471	0.1951	0.658687	59	55.277	27846860
AX-111170571	1D	0	0.0115	0.914621	59	55.277	27850869
AX-109391139	1D	6.8966	0.1111	0.738883	59	55.277	27860798
AX-108892456	1D	3.4483	0.1905	0.662521	59	55.277	27874481
AX-110219982	1D	2.2989	0.1059	0.744882	59	55.277	27894457
AX-111944457	1D	2.2989	0.1059	0.744882	59	55.277	27919735
AX-111445091	1D	3.4483	0.1905	0.662521	59	55.277	28025449
AX-109987118	1D	3.4483	0.1905	0.662521	59	55.277	30316607
AX-110556927	1D	3.4483	0	1	59	55.277	30318046
AX-111090661	1D	2.2989	0.1059	0.744882	59	55.277	30345222
AX-109722058	1D	3.4483	0.1905	0.662521	59	55.277	30443806
AX-109632684	1D	3.4483	0.1905	0.662521	59	55.277	30445393
AX-110347066	1D	1.1494	0.0465	0.829249	59	55.277	30514919
AX-111045728	1D	1.1494	0.0465	0.829249	59	55.277	30516692
AX-109419411	1D	3.4483	0.0476	0.82726	59	55.277	30535403
AX-109518614	1D	2.2989	0.1059	0.744882	59	55.277	30537738
AX-111093828	1D	2.2989	0.1059	0.744882	59	55.277	30539336
AX-110175585	1D	2.2989	0.1059	0.744882	59	55.277	30541768
AX-109579013	1D	3.4483	0.0476	0.82726	59	55.277	30565188
AX-111913786	1D	3.4483	0.1905	0.662521	59	55.277	30573029
AX-110968012	1D	1.1494	0.0465	0.829249	59	55.277	30591088
AX-109410576	1D	2.2989	0.1059	0.744882	59	55.277	30641413
AX-94450337	1D	4.5977	0.012	0.912596	59	55.277	31057109
AX-109079032	1D	3.4483	0.1905	0.662521	59	55.277	31059443
AX-111032032	1D	3.4483	0.1905	0.662521	59	55.277	33474069
AX-94826666	1D	4.5977	0.3012	0.583128	59	55.277	33706179
AX-112286655	1D	2.2989	0.1059	0.744882	59	55.277	33712347
AX-111989456	1D	5.7471	0.439	0.507594	59	55.277	34385354
AX-94444583	1D	0	0.0115	0.914621	59	55.277	34619164
AX-110519156	1D	3.4483	0.1905	0.662521	59	55.277	34623145
AX-110492737	1D	3.4483	0.1905	0.662521	59	55.277	34625283
AX-94519099	1D	5.7471	0.1951	0.658687	59	55.277	34628406
AX-109817697	1D	3.4483	0.1905	0.662521	59	55.277	34635514
AX-111012052	1D	3.4483	0.1905	0.662521	59	55.277	34940778
AX-110383602	1D	3.4483	0.0476	0.82726	59	55.277	34943087
AX-111084369	1D	3.4483	0.1905	0.662521	59	55.277	34946945
AX-110062330	1D	4.5977	0.3012	0.583128	59	55.277	35310380
AX-111657506	1D	4.5977	0.1084	0.741934	59	55.277	35593711
AX-108761017	1D	4.5977	0.012	0.912596	59	55.277	35630881
AX-109830361	1D	4.5977	0.012	0.912596	59	55.277	35638759
AX-111706379	1D	4.5977	0.1084	0.741934	59	55.277	35651241
AX-109369563	1D	2.2989	0.1059	0.744882	59	55.277	35652816
AX-109366846	1D	6.8966	0.6049	0.4367	59	55.277	35753381
AX-110511108	1D	2.2989	0.1059	0.744882	59	55.277	36290074
AX-111112651	1D	4.5977	0.3012	0.583128	59	55.277	36319201
AX-110501128	1D	3.4483	0.1905	0.662521	59	55.277	36360161
AX-111984396	1D	3.4483	0.1905	0.662521	59	55.277	36365427
AX-111381934	1D	3.4483	0.1905	0.662521	59	55.277	36493392
AX-94952154	1D	9.1954	0.6203	0.430953	59	55.277	36842298
AX-109315064	1D	2.2989	0.1059	0.744882	59	55.277	36846443
AX-110842271	1D	3.4483	0.0476	0.82726	59	55.277	36869198
AX-111076253	1D	4.5977	0.1084	0.741934	59	55.277	37425203
AX-111251692	1D	3.4483	0.1905	0.662521	59	55.277	37430050
AX-110285684	1D	3.4483	0.0476	0.82726	59	55.277	37547517
AX-110271583	1D	3.4483	0.1905	0.662521	59	55.277	37558461
AX-111184303	1D	4.5977	0.3012	0.583128	59	55.277	37567588
AX-109908776	1D	4.5977	0.1084	0.741934	59	55.277	37610572
AX-110834003	1D	3.4483	0.0476	0.82726	59	55.277	37785086
AX-111406281	1D	3.4483	0.1905	0.662521	59	55.277	37845212
AX-111702915	1D	4.5977	0.1084	0.741934	59	55.277	37888713
AX-110587550	1D	2.2989	0.0118	0.913627	59	55.277	37891036
AX-110413482	1D	2.2989	0.1059	0.744882	59	55.277	37896586
AX-110360575	1D	2.2989	0.1059	0.744882	59	55.277	37898439
AX-111871499	1D	3.4483	0.1905	0.662521	59	55.277	37907514
AX-109406757	1D	3.4483	0.1905	0.662521	59	55.277	37909925
AX-109338064	1D	3.4483	0.1905	0.662521	59	55.277	37935615
AX-110830189	1D	6.8966	0.0123	0.911528	59	55.277	37948475
AX-109989285	1D	3.4483	0.1905	0.662521	59	55.277	37952903
AX-111461657	1D	1.1494	0.0465	0.829249	59	55.277	38015135
AX-110461811	1D	6.8966	0.3086	0.578515	59	55.277	38016362
AX-109605745	1D	4.5977	0.1084	0.741934	59	55.277	38022582
AX-108745560	1D	0	0.0115	0.914621	59	55.277	38071724
AX-109519176	1D	2.2989	0.1059	0.744882	59	55.277	38248690
AX-108729257	1D	5.7471	0.1951	0.658687	59	55.277	38252572
AX-110417363	1D	3.4483	0.1905	0.662521	59	55.277	38254622
AX-110028524	1D	1.1494	0.0465	0.829249	59	55.277	38295239
AX-111588827	1D	2.2989	0.1059	0.744882	59	55.277	38414308
AX-108749337	1D	6.8966	0.0123	0.911528	59	55.277	38415605
AX-111281043	1D	5.7471	0	1	59	55.277	38441091
AX-109887148	1D	3.4483	0.0476	0.82726	59	55.277	38521795
AX-86171181	1D	2.2989	0.1059	0.744882	59	55.277	38552719
AX-110074859	1D	2.2989	0.1059	0.744882	59	55.277	38556824
AX-111741004	1D	4.5977	0.1084	0.741934	59	55.277	38559801
AX-110415080	1D	3.4483	0.0476	0.82726	59	55.277	38561273
AX-110970511	1D	3.4483	0.1905	0.662521	59	55.277	38563239
AX-108735057	1D	2.2989	0.0118	0.913627	59	55.277	38579299
AX-111764487	1D	3.4483	0.1905	0.662521	59	55.277	38587622
AX-109928858	1D	1.1494	0	1	59	55.277	38590113
AX-110417218	1D	3.4483	0.1905	0.662521	59	55.277	38597152
AX-111616361	1D	3.4483	0.1905	0.662521	59	55.277	38599657
AX-110805531	1D	4.5977	0.3012	0.583128	59	55.277	38608546
AX-111444327	1D	4.5977	0.3012	0.583128	59	55.277	38611958
AX-110132466	1D	1.1494	0	1	59	55.277	38652917
AX-110425239	1D	3.4483	0.1905	0.662521	59	55.277	38654023
AX-109353826	1D	3.4483	0.0476	0.82726	59	55.277	38657287
AX-108766885	1D	4.5977	0.3012	0.583128	59	55.277	38666165
AX-111016450	1D	3.4483	0.1905	0.662521	59	55.277	38667309
AX-109518711	1D	5.7471	0.1951	0.658687	59	55.277	38723484
AX-109880224	1D	5.7471	0.1951	0.658687	59	55.277	38729783
AX-94392760	1D	3.4483	0.1905	0.662521	59	55.277	38733323
AX-109878285	1D	4.5977	0.3012	0.583128	59	55.277	38743126
AX-109284141	1D	2.2989	0.1059	0.744882	59	55.277	38745562
AX-109476547	1D	5.7471	0.439	0.507594	59	55.277	38775394
AX-110001922	1D	4.5977	0.1084	0.741934	59	55.277	38778470
AX-108827523	1D	4.5977	0.012	0.912596	59	55.277	38781942
AX-110953019	1D	2.2989	0.1059	0.744882	59	55.277	38784259
AX-108790326	1D	2.2989	0.1059	0.744882	59	55.277	38790888
AX-108938687	1D	4.5977	0.3012	0.583128	59	55.277	38806740
AX-108906037	1D	4.5977	0.1084	0.741934	59	55.277	38808616
AX-110718030	1D	6.8966	0.3086	0.578515	59	55.277	38860252
AX-111409823	1D	2.2989	0.1059	0.744882	59	55.277	38874433
AX-109536630	1D	2.2989	0.1059	0.744882	59	55.277	38906321
AX-86167557	1D	3.4483	0.1905	0.662521	59	55.277	38911263
AX-109948550	1D	2.2989	0.1059	0.744882	59	55.277	38920729
AX-110971929	1D	2.2989	0.1059	0.744882	59	55.277	39012157
AX-109413734	1D	3.4483	0.1905	0.662521	59	55.277	39149453
AX-109849585	1D	2.2989	0.1059	0.744882	59	55.277	39169047
AX-109515530	1D	1.1494	0	1	59	55.277	39365481
AX-111240962	1D	3.4483	0.1905	0.662521	59	55.277	39374502
AX-109351942	1D	2.2989	0.1059	0.744882	59	55.277	39375701
AX-110667113	1D	0	0.0115	0.914621	59	55.277	39570925
AX-109659479	1D	5.7471	0.1951	0.658687	59	55.277	39574460
AX-110797726	1D	4.5977	0.3012	0.583128	59	55.277	39576653
AX-108836783	1D	6.8966	0.6049	0.4367	59	55.277	39578985
AX-110675573	1D	4.5977	0.1084	0.741934	59	55.277	39583803
AX-110375279	1D	3.4483	0.1905	0.662521	59	55.277	39588759
AX-111499760	1D	4.5977	0.012	0.912596	59	55.277	39645822
AX-111384150	1D	4.5977	0.1084	0.741934	59	55.277	39647490
AX-110365498	1D	3.4483	0.1905	0.662521	59	55.277	39669396
AX-108971872	1D	1.1494	0	1	59	55.277	39671201
AX-111063505	1D	3.4483	0.1905	0.662521	59	55.277	39789119
AX-109288853	1D	0	0.0115	0.914621	59	55.277	39790623
AX-109570632	1D	4.5977	0.1084	0.741934	59	55.277	39792928
AX-111618602	1D	1.1494	0.0465	0.829249	59	55.277	39863777
AX-110294842	1D	2.2989	0.1059	0.744882	59	55.277	39865095
AX-111053289	1D	4.5977	0.3012	0.583128	59	55.277	39867896
AX-110385782	1D	3.4483	0.1905	0.662521	59	55.277	39871224
AX-111085053	1D	9.1954	0.0127	0.91042	59	55.277	39876108
AX-109927935	1D	3.4483	0.1905	0.662521	59	55.277	39941998
AX-109410376	1D	5.7471	0.439	0.507594	59	55.277	39944861
AX-110454134	1D	3.4483	0.1905	0.662521	59	55.277	39947632
AX-109369109	1D	2.2989	0.1059	0.744882	59	55.277	39949960
AX-109518207	1D	3.4483	0.1905	0.662521	59	55.277	39950981
AX-110718041	1D	4.5977	0.1084	0.741934	59	55.277	39952268
AX-111624787	1D	2.2989	0.1059	0.744882	59	55.277	39998725
AX-110627624	1D	4.5977	0.1084	0.741934	59	55.277	40001986
AX-111623484	1D	4.5977	0.1084	0.741934	59	55.277	40055782
AX-111930822	1D	3.4483	0.1905	0.662521	59	55.277	40058467
AX-109971080	1D	5.7471	0.439	0.507594	59	55.277	40163052
AX-108862065	1D	4.5977	0.1084	0.741934	59	55.277	40164916
AX-94401696	1D	2.2989	0.0118	0.913627	59	55.277	40168462
AX-111735891	1D	3.4483	0.1905	0.662521	59	55.277	40170531
AX-110283505	1D	6.8966	0.1111	0.738883	59	55.277	40173948
AX-111372873	1D	5.7471	0.439	0.507594	59	55.277	40221353
AX-110349877	1D	4.5977	0.3012	0.583128	59	55.277	40224377
AX-110895001	1D	3.4483	0.1905	0.662521	59	55.277	40228633
AX-111490095	1D	4.5977	0.1084	0.741934	59	55.277	40490936
AX-110412499	1D	3.4483	0.1905	0.662521	59	55.277	40493732
AX-110530671	1D	3.4483	0.1905	0.662521	59	55.277	40502181
AX-110584523	1D	0	0.0115	0.914621	59	55.277	40571862
AX-110932598	1D	4.5977	0.1084	0.741934	59	55.277	40577278
AX-109477224	1D	3.4483	0.0476	0.82726	59	55.277	40595016
AX-109886818	1D	3.4483	0.1905	0.662521	59	55.277	40800217
AX-109273982	1D	2.2989	0.0118	0.913627	59	55.277	40801591
AX-109821204	1D	3.4483	0.1905	0.662521	59	55.277	40804002
AX-108797084	1D	3.4483	0.1905	0.662521	59	55.277	40809503
AX-111839317	1D	4.5977	0.3012	0.583128	59	55.277	40840810
AX-109401901	1D	0	0.0115	0.914621	59	55.277	40854363
AX-109470725	1D	2.2989	0.1059	0.744882	59	55.277	40856713
AX-108753207	1D	4.5977	0.1084	0.741934	59	55.277	40859951
AX-109134235	1D	8.046	0.2	0.654721	59	55.277	40863539
AX-109124335	1D	2.2989	0.1059	0.744882	59	55.277	40864772
AX-109951095	1D	3.4483	0.0476	0.82726	59	55.277	40872584
AX-110094696	1D	5.7471	0.1951	0.658687	59	55.277	40875491
AX-110348635	1D	2.2989	0.1059	0.744882	59	55.277	40902360
AX-109857710	1D	3.4483	0.0476	0.82726	59	55.277	40925885
AX-109705965	1D	6.8966	0.3086	0.578515	59	55.277	40933081
AX-110509401	1D	1.1494	0.0465	0.829249	59	55.277	41148273
AX-111713476	1D	3.4483	0.1905	0.662521	59	55.277	41150430
AX-111734351	1D	3.4483	0.1905	0.662521	59	55.277	41153371
AX-109324034	1D	3.4483	0.1905	0.662521	59	55.277	41158891
AX-109822742	1D	2.2989	0.1059	0.744882	59	55.277	41173311
AX-110362020	1D	3.4483	0.1905	0.662521	59	55.277	41296064
AX-110999254	1D	4.5977	0.3012	0.583128	59	55.277	41302855
AX-108797501	1D	4.5977	0.1084	0.741934	59	55.277	41305452
AX-111477094	1D	2.2989	0.1059	0.744882	59	55.277	41310621
AX-109840403	1D	2.2989	0.1059	0.744882	59	55.277	41315517
AX-108939798	1D	4.5977	0.1084	0.741934	59	55.277	41322403
AX-110365042	1D	4.5977	0.1084	0.741934	59	55.277	41337863
AX-109905695	1D	5.7471	0.1951	0.658687	59	55.277	41342263
AX-111119023	1D	2.2989	0.0118	0.913627	59	55.277	41447683
AX-109319986	1D	4.5977	0.1084	0.741934	59	55.277	41497167
AX-111957201	1D	2.2989	0.1059	0.744882	59	55.277	41499759
AX-111703189	1D	2.2989	0.1059	0.744882	59	55.277	41501753
AX-110527646	1D	3.4483	0.0476	0.82726	59	55.277	41504076
AX-109361650	1D	3.4483	0.1905	0.662521	59	55.277	41509912
AX-111712985	1D	5.7471	0.1951	0.658687	59	55.277	41511190
AX-109923445	1D	3.4483	0.1905	0.662521	59	55.277	41563175
AX-111620854	1D	3.4483	0.1905	0.662521	59	55.277	41564449
AX-110269721	1D	2.2989	0.1059	0.744882	59	55.277	41566759
AX-111071700	1D	4.5977	0.3012	0.583128	61	57.115	45925718
AX-110087407	1D	4.5977	0.3012	0.583128	61	57.115	47990571
AX-111466413	1D	3.4483	0.1905	0.662521	61	57.115	48081201
AX-109384664	1D	5.7471	0.439	0.507594	61	57.115	48085047
AX-110861945	1D	2.2989	0.1059	0.744882	61	57.115	48269856
AX-110483115	1D	3.4483	0.1905	0.662521	61	57.115	48381106
AX-108735086	1D	9.1954	0.3165	0.573745	61	57.115	48392371
AX-110012313	1D	2.2989	0.0118	0.913627	61	57.115	48450158
AX-111528612	1D	4.5977	0.3012	0.583128	61	57.115	48456220
AX-110027070	1D	5.7471	0.1951	0.658687	61	57.115	48460600
AX-110371702	1D	4.5977	0.1084	0.741934	61	57.115	48471350
AX-108792786	1D	0	0.0115	0.914621	61	57.115	48472648
AX-109517837	1D	5.7471	0.439	0.507594	61	57.115	48478336
AX-111834269	1D	3.4483	0.0476	0.82726	61	57.115	48483106
AX-110285351	1D	6.8966	0.3086	0.578515	61	57.115	48505693
AX-108729592	1D	4.5977	0.3012	0.583128	61	57.115	48729528
AX-110031177	1D	5.7471	0.1951	0.658687	61	57.115	48734947
AX-110874864	1D	2.2989	0.1059	0.744882	61	57.115	48739471
AX-109270396	1D	4.5977	0.1084	0.741934	61	57.115	48778432
AX-109411010	1D	4.5977	0.012	0.912596	61	57.115	48797590
AX-110374308	1D	4.5977	0.3012	0.583128	61	57.115	48849534
AX-108775951	1D	4.5977	0.3012	0.583128	61	57.115	48854666
AX-110976707	1D	1.1494	0.0465	0.829249	61	57.115	48860860
AX-108729099	1D	4.5977	0.3012	0.583128	61	57.115	48865380
AX-111773216	1D	4.5977	0.3012	0.583128	61	57.115	48867496
AX-111007283	1D	5.7471	0.439	0.507594	61	57.115	48872545
AX-110522956	1D	0	0.0115	0.914621	61	57.115	48888039
AX-110014662	1D	4.5977	0.1084	0.741934	61	57.115	48903588
AX-110003930	1D	2.2989	0.1059	0.744882	61	57.115	48905468
AX-108843798	1D	1.1494	0.0465	0.829249	61	57.115	48913862
AX-110514805	1D	2.2989	0.1059	0.744882	61	57.115	48918248
AX-110711126	1D	3.4483	0.1905	0.662521	61	57.115	49111163
AX-109522733	1D	2.2989	0.1059	0.744882	61	57.115	49332141
AX-110664287	1D	6.8966	0.6049	0.4367	61	57.115	49412421
AX-109019960	1D	4.5977	0.3012	0.583128	61	57.115	49417631
AX-109999044	1D	4.5977	0.3012	0.583128	61	57.115	49420044
AX-111621502	1D	3.4483	0.1905	0.662521	61	57.115	49431357
AX-109330266	1D	4.5977	0.3012	0.583128	61	57.115	49433131
AX-110460714	1D	3.4483	0.1905	0.662521	61	57.115	49434638
AX-111670434	1D	3.4483	0.1905	0.662521	61	57.115	49439458
AX-108886486	1D	3.4483	0.1905	0.662521	61	57.115	49445746
AX-110151994	1D	5.7471	0.439	0.507594	61	57.115	49486266
AX-109258009	1D	5.7471	0.1951	0.658687	61	57.115	49488674
AX-111418411	1D	4.5977	0.3012	0.583128	61	57.115	49490248
AX-110292883	1D	5.7471	0.1951	0.658687	61	57.115	49573449
AX-109903106	1D	2.2989	0.1059	0.744882	61	57.115	49574960
AX-109657373	1D	4.5977	0.1084	0.741934	61	57.115	49577165
AX-111194169	1D	2.2989	0.1059	0.744882	61	57.115	49585028
AX-109393679	1D	0	0.0115	0.914621	61	57.115	49589110
AX-110389181	1D	3.4483	0.1905	0.662521	61	57.115	49591242
AX-109833248	1D	2.2989	0.1059	0.744882	61	57.115	49593487
AX-110685625	1D	2.2989	0.1059	0.744882	61	57.115	49596370
AX-109868479	1D	2.2989	0.0118	0.913627	61	57.115	49601244
AX-110745785	1D	2.2989	0.1059	0.744882	61	57.115	49736347
AX-108755043	1D	3.4483	0.1905	0.662521	61	57.115	49745837
AX-110463025	1D	4.5977	0.3012	0.583128	61	57.115	49767221
AX-111156247	1D	3.4483	0.1905	0.662521	61	57.115	49769489
AX-110957819	1D	3.4483	0.1905	0.662521	61	57.115	49899657
AX-109298096	1D	4.5977	0.3012	0.583128	61	57.115	49931363
AX-110614367	1D	5.7471	0.439	0.507594	61	57.115	49934515
AX-95630854	1D	3.4483	0.1905	0.662521	61	57.115	49935527
AX-109933531	1D	2.2989	0.0118	0.913627	61	57.115	49937055
AX-110487100	1D	2.2989	0.1059	0.744882	61	57.115	49939435
AX-110508954	1D	3.4483	0.1905	0.662521	61	57.115	49955913
AX-95255982	1D	3.4483	0.1905	0.662521	61	57.115	49982445
AX-95631788	1D	4.5977	0.3012	0.583128	61	57.115	50296856
AX-94679687	1D	2.2989	0.1059	0.744882	61	57.115	50706055
AX-94545466	1D	4.5977	0.3012	0.583128	61	57.115	50958693
AX-112290973	1D	4.5977	0.3012	0.583128	61	57.115	50962327
AX-110013716	1D	4.5977	0.3012	0.583128	61	57.115	51563679
AX-110266297	1D	6.8966	0.1111	0.738883	61	57.115	51731951
AX-94390476	1D	4.5977	0.1084	0.741934	61	57.115	52339481
AX-112288524	1D	3.4483	0.1905	0.662521	61	57.115	52342659
AX-94570681	1D	3.4483	0.0476	0.82726	61	57.115	52358172
AX-109931525	1D	4.5977	0.3012	0.583128	61	57.115	52722113
AX-109916855	1D	3.4483	0.4286	0.512691	61	57.115	53457328
AX-109204935	1D	5.7471	0.1951	0.658687	61	57.115	54118202
AX-111462038	1D	6.8966	0.3086	0.578515	61	57.115	54376628
AX-110915500	1D	4.5977	0.3012	0.583128	61	57.115	54944551
AX-95126592	1D	1.1494	0.0465	0.829249	61	57.115	55208863
AX-94592833	1D	4.5977	0.3012	0.583128	61	57.115	55668860
AX-95630004	1D	2.2989	0.1059	0.744882	61	57.115	55671031
AX-110031106	1D	4.5977	0.3012	0.583128	61	57.115	55679937
AX-86164367	1D	3.4483	0.0476	0.82726	61	57.115	55896908
AX-94556747	1D	4.5977	0.1084	0.741934	61	57.115	56751137
AX-94988029	1D	5.7471	0.1951	0.658687	61	57.115	56753120
AX-86184274	1D	4.5977	0.3012	0.583128	61	57.115	57476658
AX-110365010	1D	2.2989	0.0118	0.913627	61	57.115	57477751
AX-89661632	1D	6.8966	0.1111	0.738883	61	57.115	57588615
AX-109877474	1D	5.7471	0.1951	0.658687	61	57.115	57724940
AX-109336090	1D	5.7471	0.1951	0.658687	61	57.115	58139680
AX-108821365	1D	2.2989	0.1059	0.744882	61	57.115	58516248
AX-109251906	1D	0	0.0115	0.914621	61	57.115	58541763
AX-111050579	1D	3.4483	0.1905	0.662521	61	57.115	58543191
AX-111191769	1D	3.4483	0	1	62	58.442	63026157
AX-110393778	1D	5.7471	0	1	62	58.442	64772543
AX-111194284	1D	5.7471	0.0488	0.825199	62	58.442	67002554
AX-109872915	1D	2.2989	0.1059	0.744882	62	58.442	73681793
AX-108836535	1D	2.2989	0.0118	0.913627	62	58.442	92966278
AX-109914378	1D	8.046	0.05	0.823063	62	58.442	97673471
AX-110385713	1D	2.2989	0.0118	0.913627	62	58.442	99704459
AX-95260306	1D	5.7471	0	1	62	58.442	109474307
AX-109907213	1D	4.5977	0.012	0.912596	62	58.442	114133725
AX-111812613	1D	1.1494	0.0465	0.829249	62	58.442	131484267
AX-110484577	1D	5.7471	0.0488	0.825199	62	58.442	135725633
AX-109603790	1D	4.5977	0.012	0.912596	62	58.442	141642296
AX-111639777	1D	4.5977	0.012	0.912596	62	58.442	147725071
AX-109204338	1D	4.5977	0.012	0.912596	62	58.442	153765592
AX-110914314	1D	2.2989	0.0118	0.913627	62	58.442	164422688
AX-111023958	1D	3.4483	0	1	62	58.442	175415876
AX-110347421	1D	6.8966	0.0123	0.911528	62	58.442	177648510
AX-111094817	1D	4.5977	0.012	0.912596	62	58.442	178101538
AX-109288770	1D	1.1494	0.0465	0.829249	62	58.442	179616906
AX-110569745	1D	2.2989	0.0118	0.913627	62	58.442	196304658
AX-86172873	1D	3.4483	0.0476	0.82726	62	58.442	203318295
AX-109534292	1D	5.7471	0	1	62	58.442	212501656
AX-110998779	1D	4.5977	0.012	0.912596	62	58.442	212515299
AX-86174314	1D	3.4483	0	1	62	58.442	212532271
AX-109825988	1D	5.7471	0.0488	0.825199	62	58.442	220916619
AX-111539796	1D	3.4483	0	1	62	58.442	220929421
AX-111775358	1D	5.7471	0	1	62	58.442	222329570
AX-108747591	1D	3.4483	0	1	62	58.442	223345498
AX-111334634	1D	5.7471	0	1	62	58.442	223370364
AX-110789232	1D	4.5977	0.012	0.912596	62	58.442	225828825
AX-109154181	1D	3.4483	0	1	62	58.442	227471972
AX-108797722	1D	5.7471	0	1	62	58.442	230009543
AX-111976732	1D	4.5977	0.012	0.912596	62	58.442	232481711
AX-111449828	1D	4.5977	0.012	0.912596	62	58.442	233341228
AX-111596833	1D	5.7471	0	1	62	58.442	233804484
AX-109292966	1D	4.5977	0.012	0.912596	62	58.442	234337282
AX-109701841	1D	3.4483	0	1	62	58.442	236633551
AX-111504007	1D	4.5977	0.012	0.912596	62	58.442	238590356
AX-110942070	1D	8.046	0.2	0.654721	62	58.442	238691870
AX-89575231	1D	6.8966	0.0123	0.911528	62	58.442	239828681
AX-111161406	1D	4.5977	0.012	0.912596	62	58.442	240595458
AX-111482260	1D	3.4483	0	1	62	58.442	243707085
AX-89331569	1D	4.5977	0.012	0.912596	62	58.442	246475033
AX-110389611	1D	3.4483	0	1	62	58.442	248170935
AX-95166896	1D	3.4483	0.1905	0.662521	0	59.494	307214630
AX-110163017	1D	2.2989	0.0118	0.913627	66	60.99	348722102
AX-94871395	1D	4.5977	0.012	0.912596	67	60.214	356154066
AX-109680404	1D	4.5977	0.1084	0.741934	67	60.214	361098606
AX-109608189	1D	5.7471	0.0488	0.825199	67	60.214	361785166
AX-110765925	1D	6.8966	0.6049	0.4367	66	60.99	364138353
AX-109273952	2A	1.1494	3.7674	0.0522598	0	0	21251904
AX-110685697	2A	1.1494	5.6279	0.0176776	0	2.328	23421524
AX-110904713	2A	3.4483	0.1905	0.662521	82	22.818	32456899
AX-111503398	2A	0	0.1034	0.74773	82	22.818	33039743
AX-110530257	2A	2.2989	0.5765	0.447699	83	23.449	34164551
AX-110026721	2A	2.2989	0.5765	0.447699	83	23.449	34322118
AX-111650990	2A	0	0.2874	0.59192	0	25.191	35418157
AX-110490034	2A	0	0.2874	0.59192	0	28.821	39322592
AX-94419084	2A	3.4483	0.1905	0.662521	84	41.009	57999817
AX-109832327	2A	3.4483	0.4286	0.512691	84	41.009	58366859
AX-111634382	2A	5.7471	0.1951	0.658687	84	41.009	58706584
AX-109947125	2A	5.7471	0.439	0.507594	84	41.009	58763637
AX-111680996	2A	3.4483	0.1905	0.662521	84	41.009	58977525
AX-109366069	2A	4.5977	0.1084	0.741934	84	41.009	59637723
AX-109585895	2A	4.5977	0.3012	0.583128	84	41.009	60143096
AX-111497412	2A	6.8966	0.0123	0.911528	84	41.009	60762794
AX-111699117	2A	5.7471	0.1951	0.658687	85	43.063	60987385
AX-109502279	2A	4.5977	0.3012	0.583128	85	43.063	61286463
AX-109934730	2A	4.5977	0.3012	0.583128	85	43.063	61306072
AX-108901942	2A	4.5977	0.3012	0.583128	85	43.063	61467943
AX-110676263	2A	3.4483	0.0476	0.82726	86	44.319	62203703
AX-108726872	2A	3.4483	0.0476	0.82726	86	44.319	62215359
AX-109300303	2A	2.2989	0.1059	0.744882	86	44.319	62266924
AX-110557323	2A	4.5977	0.1084	0.741934	86	44.319	70270934
AX-110523153	2A	2.2989	0.2941	0.587594	86	44.319	70465139
AX-109985314	2A	1.1494	0.7442	0.388324	87	45.374	73866713
AX-110384946	2A	4.5977	0.3012	0.583128	87	45.374	74343890
AX-109346334	2A	3.4483	0.4286	0.512691	87	45.374	74586033
AX-108810702	2A	1.1494	0.7442	0.388324	87	45.374	74866851
AX-110064572	2A	4.5977	0.3012	0.583128	87	45.374	75136365
AX-108750376	2A	3.4483	0.4286	0.512691	87	45.374	75175815
AX-111645896	2A	4.5977	0.9759	0.323212	87	45.374	75514908
AX-108816179	2A	6.8966	0.3086	0.578515	87	45.374	75784274
AX-110151409	2A	3.4483	0.4286	0.512691	87	45.374	76282130
AX-109309715	2A	0	0.931	0.334594	87	45.374	78343252
AX-109845479	2A	4.5977	0.3012	0.583128	87	45.374	78475008
AX-109951114	2A	5.7471	0.1951	0.658687	87	45.374	78661365
AX-111079785	2A	4.5977	0.3012	0.583128	87	45.374	78842384
AX-111554415	2A	3.4483	0.1905	0.662521	87	45.374	79200731
AX-110512107	2A	3.4483	0.1905	0.662521	87	45.374	80917141
AX-109009733	2A	4.5977	0.1084	0.741934	87	45.374	81041486
AX-109867478	2A	4.5977	0.1084	0.741934	87	45.374	81494086
AX-111572091	2A	1.1494	0.4186	0.517635	87	45.374	81722360
AX-109440330	2A	6.8966	0.0123	0.911528	87	45.374	82049938
AX-111220697	2A	2.2989	0.2941	0.587594	87	45.374	82117740
AX-109301633	2A	3.4483	0.0476	0.82726	89	47.135	84146529
AX-111126622	2A	5.7471	0	1	89	47.135	84767823
AX-109999298	2A	5.7471	0.1951	0.658687	89	47.135	86382307
AX-109402024	2A	2.2989	0.0118	0.913627	89	47.135	86972498
AX-111069681	2A	2.2989	0.2941	0.587594	90	48.341	87296267
AX-108751507	2A	5.7471	0.0488	0.825199	90	48.341	90933904
AX-111109887	2A	4.5977	0.012	0.912596	90	48.341	91134900
AX-110058817	2A	5.7471	0.0488	0.825199	90	48.341	91191893
AX-111689123	2A	8.046	0	1	90	48.341	91314252
AX-111011197	2A	2.2989	0.0118	0.913627	90	48.341	91400366
AX-108788038	2A	4.5977	0.012	0.912596	90	48.341	91496373
AX-108797998	2A	4.5977	0.012	0.912596	90	48.341	92263854
AX-110493070	2A	6.8966	0.1111	0.738883	90	48.341	92454560
AX-110570107	2A	4.5977	0.012	0.912596	90	48.341	92516663
AX-109851355	2A	3.4483	0.0476	0.82726	90	48.341	92601686
AX-111666193	2A	6.8966	0.1111	0.738883	90	48.341	92626727
AX-109314831	2A	4.5977	0.012	0.912596	90	48.341	92682697
AX-109853810	2A	6.8966	0.1111	0.738883	90	48.341	93408411
AX-111582736	2A	3.4483	0	1	90	48.341	93481203
AX-110084490	2A	4.5977	0.012	0.912596	90	48.341	93926959
AX-108783476	2A	4.5977	0.012	0.912596	90	48.341	94107091
AX-110627106	2A	4.5977	0.012	0.912596	90	48.341	94159230
AX-111539062	2A	4.5977	0.012	0.912596	90	48.341	94317163
AX-109898538	2A	8.046	0.05	0.823063	90	48.341	94336594
AX-110450612	2A	4.5977	0.012	0.912596	90	48.341	95025122
AX-109952637	2A	4.5977	0.012	0.912596	90	48.341	95070028
AX-109885725	2A	4.5977	0.012	0.912596	90	48.341	95155858
AX-110181609	2A	5.7471	0	1	90	48.341	95318443
AX-111648307	2A	6.8966	0.1111	0.738883	90	48.341	95608788
AX-110479454	2A	4.5977	0.012	0.912596	90	48.341	95818980
AX-110438187	2A	4.5977	0.012	0.912596	90	48.341	95830327
AX-110450470	2A	4.5977	0.012	0.912596	90	48.341	95989713
AX-110651546	2A	3.4483	0	1	90	48.341	96071408
AX-110925367	2A	6.8966	0.1111	0.738883	90	48.341	96088643
AX-110541525	2A	5.7471	0.0488	0.825199	90	48.341	96639770
AX-111636351	2A	4.5977	0.012	0.912596	90	48.341	97554976
AX-108879775	2A	4.5977	0.012	0.912596	90	48.341	97609796
AX-111210695	2A	3.4483	0	1	90	48.341	97838732
AX-110634829	2A	4.5977	0.012	0.912596	90	48.341	98121265
AX-110449054	2A	4.5977	0.012	0.912596	90	48.341	98327041
AX-111233649	2A	3.4483	0.0476	0.82726	90	48.341	98436952
AX-110161577	2A	1.1494	0.0465	0.829249	90	48.341	98830511
AX-111216848	2A	4.5977	0.012	0.912596	90	48.341	98845966
AX-109502752	2A	4.5977	0.012	0.912596	90	48.341	99129355
AX-111588837	2A	4.5977	0.012	0.912596	90	48.341	99155114
AX-111592593	2A	6.8966	0.0123	0.911528	90	48.341	99190755
AX-109315949	2A	5.7471	0.0488	0.825199	90	48.341	99539090
AX-110019462	2A	5.7471	0.0488	0.825199	90	48.341	99557979
AX-111627757	2A	3.4483	0	1	90	48.341	99577637
AX-108748890	2A	3.4483	0.0476	0.82726	90	48.341	99657104
AX-110007470	2A	0	0.0115	0.914621	90	48.341	99680705
AX-109484676	2A	1.1494	0	1	90	48.341	99789147
AX-108891438	2A	4.5977	0.012	0.912596	90	48.341	100032581
AX-109498580	2A	8.046	0.05	0.823063	90	48.341	100127887
AX-109509615	2A	4.5977	0.012	0.912596	90	48.341	100188476
AX-109964835	2A	4.5977	0.012	0.912596	90	48.341	100528194
AX-110603175	2A	4.5977	0.012	0.912596	90	48.341	100570373
AX-110118497	2A	4.5977	0.012	0.912596	90	48.341	100650097
AX-111013049	2A	4.5977	0.012	0.912596	90	48.341	100667581
AX-109467610	2A	4.5977	0.012	0.912596	90	48.341	100777931
AX-109275420	2A	2.2989	0.0118	0.913627	90	48.341	100798790
AX-108916072	2A	8.046	0.8	0.371093	90	48.341	100891749
AX-111461372	2A	1.1494	0.186	0.666228	90	48.341	100974354
AX-109605731	2A	1.1494	0.0465	0.829249	90	48.341	101006771
AX-110447858	2A	4.5977	0.012	0.912596	90	48.341	101093554
AX-111056196	2A	5.7471	0.0488	0.825199	90	48.341	101309188
AX-109341427	2A	4.5977	0.012	0.912596	90	48.341	101408566
AX-109943229	2A	4.5977	0.012	0.912596	90	48.341	101529835
AX-108762944	2A	5.7471	0.7805	0.376992	0	49.653	101831749
AX-108801863	2A	4.5977	0.012	0.912596	90	48.341	101877159
AX-109034287	2A	4.5977	0.012	0.912596	90	48.341	102025855
AX-109652661	2A	3.4483	0	1	90	48.341	104809894
AX-111464687	2A	5.7471	0.0488	0.825199	90	48.341	195841857
AX-108854984	2A	5.7471	0.0488	0.825199	90	48.341	203560791
AX-111485909	2A	6.8966	0.1111	0.738883	90	48.341	203586525
AX-110412549	2A	6.8966	0.1111	0.738883	90	48.341	204190759
AX-111671115	2A	9.1954	0.0127	0.91042	90	48.341	204433672
AX-108910927	2A	5.7471	0.0488	0.825199	90	48.341	204992154
AX-109901852	2A	5.7471	0.0488	0.825199	90	48.341	205040002
AX-111456048	2A	4.5977	0.1084	0.741934	90	48.341	206403291
AX-109473009	2A	1.1494	0.4186	0.517635	90	48.341	207361139
AX-110632246	2A	6.8966	0.0123	0.911528	90	48.341	207487638
AX-110478420	2A	4.5977	0.012	0.912596	90	48.341	207963132
AX-110147472	2A	5.7471	0.0488	0.825199	90	48.341	208236135
AX-109607969	2A	4.5977	0.3012	0.583128	90	48.341	208414839
AX-109277016	2A	8.046	0	1	90	48.341	209173839
AX-108794432	2A	6.8966	0.1111	0.738883	90	48.341	209242292
AX-109829935	2A	5.7471	0.0488	0.825199	90	48.341	209309068
AX-109973577	2A	5.7471	0.0488	0.825199	90	48.341	209394985
AX-109373394	2A	5.7471	0.0488	0.825199	90	48.341	209576773
AX-111040351	2A	2.2989	0.2941	0.587594	90	48.341	209616008
AX-111094411	2A	5.7471	0.0488	0.825199	90	48.341	209640234
AX-110694861	2A	5.7471	0.0488	0.825199	90	48.341	209679640
AX-111657676	2A	6.8966	0.1111	0.738883	90	48.341	209886796
AX-108954440	2A	4.5977	0.012	0.912596	90	48.341	210037174
AX-111125805	2A	5.7471	0.0488	0.825199	90	48.341	210095692
AX-111749091	2A	6.8966	0.0123	0.911528	90	48.341	210464121
AX-110169092	2A	5.7471	0.0488	0.825199	90	48.341	210488287
AX-109915370	2A	6.8966	0.0123	0.911528	90	48.341	210518824
AX-111527018	2A	5.7471	0.0488	0.825199	90	48.341	210658228
AX-108924681	2A	8.046	0	1	90	48.341	210920760
AX-111731444	2A	5.7471	0.0488	0.825199	90	48.341	211458080
AX-111051255	2A	3.4483	0.4286	0.512691	90	48.341	211479906
AX-109401711	2A	5.7471	0.0488	0.825199	90	48.341	211752627
AX-110485184	2A	5.7471	0.0488	0.825199	90	48.341	211904464
AX-111068517	2A	5.7471	0.0488	0.825199	90	48.341	212410500
AX-109909628	2A	5.7471	0.0488	0.825199	90	48.341	212597175
AX-109361813	2A	5.7471	0.0488	0.825199	90	48.341	212896934
AX-111470590	2A	5.7471	0.0488	0.825199	90	48.341	213011762
AX-108892507	2A	6.8966	0.1111	0.738883	90	48.341	213413399
AX-111265585	2A	8.046	0.2	0.654721	90	48.341	213593147
AX-111782903	2A	0	0.5632	0.452966	90	48.341	213683209
AX-111212811	2A	5.7471	0.1951	0.658687	90	48.341	214233319
AX-109482647	2A	4.5977	0.1084	0.741934	90	48.341	214311515
AX-110382368	2A	9.1954	0.3165	0.573745	90	48.341	214423960
AX-109475658	2A	6.8966	0.1111	0.738883	90	48.341	214447829
AX-111155549	2A	5.7471	0.0488	0.825199	90	48.341	214713455
AX-108836839	2A	4.5977	0.1084	0.741934	90	48.341	214727740
AX-110008468	2A	5.7471	0.0488	0.825199	90	48.341	214895409
AX-111595769	2A	4.5977	0.1084	0.741934	90	48.341	214927536
AX-109477365	2A	5.7471	0.0488	0.825199	90	48.341	215073310
AX-110554729	2A	6.8966	0.1111	0.738883	90	48.341	215222617
AX-109520271	2A	9.1954	0.3165	0.573745	90	48.341	215405637
AX-111684371	2A	5.7471	0.0488	0.825199	90	48.341	215596735
AX-108842392	2A	5.7471	0.0488	0.825199	90	48.341	216080379
AX-110583742	2A	5.7471	0.0488	0.825199	90	48.341	216476520
AX-110653553	2A	6.8966	0.3086	0.578515	90	48.341	216538028
AX-110042505	2A	6.8966	0.0123	0.911528	90	48.341	216732129
AX-110059855	2A	6.8966	0.0123	0.911528	90	48.341	216822551
AX-109418062	2A	9.1954	0.1139	0.73572	90	48.341	216894788
AX-110739020	2A	4.5977	0.012	0.912596	90	48.341	217325038
AX-111238502	2A	4.5977	0.3012	0.583128	90	48.341	217341921
AX-109876065	2A	6.8966	0.0123	0.911528	90	48.341	217497642
AX-111464917	2A	5.7471	0.0488	0.825199	90	48.341	218092800
AX-109559783	2A	3.4483	0.0476	0.82726	90	48.341	218209296
AX-111057162	2A	5.7471	0.0488	0.825199	90	48.341	218933040
AX-111492824	2A	5.7471	0.0488	0.825199	90	48.341	219633666
AX-110742192	2A	5.7471	0.0488	0.825199	90	48.341	219835462
AX-110440886	2A	4.5977	0.012	0.912596	90	48.341	220008034
AX-111638706	2A	5.7471	0.0488	0.825199	90	48.341	220047604
AX-109877670	2A	5.7471	0.0488	0.825199	90	48.341	220359012
AX-111090636	2A	6.8966	0.1111	0.738883	90	48.341	221077709
AX-110708733	2A	5.7471	0.0488	0.825199	90	48.341	221284410
AX-109277365	2A	5.7471	0.0488	0.825199	90	48.341	221299326
AX-109467781	2A	5.7471	0.0488	0.825199	90	48.341	222607496
AX-111786164	2A	5.7471	0.0488	0.825199	90	48.341	223205786
AX-109071428	2A	8.046	0	1	90	48.341	223281669
AX-109375692	2A	5.7471	0.0488	0.825199	90	48.341	223339399
AX-108927083	2A	8.046	0	1	90	48.341	223611692
AX-111132644	2A	6.8966	0.3086	0.578515	90	48.341	224223967
AX-109995697	2A	5.7471	0.0488	0.825199	90	48.341	224310474
AX-108924975	2A	5.7471	0.0488	0.825199	90	48.341	224605043
AX-110516346	2A	8.046	0.2	0.654721	90	48.341	225178420
AX-110530076	2A	5.7471	0.0488	0.825199	90	48.341	225571855
AX-111220378	2A	5.7471	0.0488	0.825199	90	48.341	225728305
AX-111022234	2A	5.7471	0.0488	0.825199	90	48.341	225766048
AX-109083781	2A	5.7471	0.0488	0.825199	90	48.341	225958545
AX-108960194	2A	8.046	0	1	90	48.341	226106847
AX-110543101	2A	5.7471	0.0488	0.825199	90	48.341	226648719
AX-110143827	2A	6.8966	0.0123	0.911528	90	48.341	226863716
AX-110975429	2A	5.7471	0.0488	0.825199	90	48.341	226970634
AX-110472753	2A	5.7471	0.0488	0.825199	90	48.341	227266946
AX-110150261	2A	5.7471	0.0488	0.825199	90	48.341	227346034
AX-109030912	2A	6.8966	0.0123	0.911528	90	48.341	227473056
AX-109582553	2A	5.7471	0.0488	0.825199	90	48.341	227537107
[truncated: 13,003 more rows]
