# Supplementary material for: Mapping Quantitative Trait Loci for 1000-Grain Weight in a Double Haploid Population of Common Wheat
Source: Int J Mol Sci. 2020 May 31;21(11):3960. doi: 10.3390/ijms21113960 (PMC7311974; doi:10.3390/ijms21113960)
Supplement: Supplementary file 1 [file ijms-21-03960-s001.zip › Supplemental Table 4.xlsx]

## Sheet: Sheet1
Supplemental Table 4 Coding region SNP of mapped markers
Markername	Chromosome	Position	gene
AX-110627812	1A	20925524	TraesCS1A01G037700
AX-111019464	1A	25481876	TraesCS1A01G044400
AX-109422865	1A	32896471	TraesCS1A01G051400
AX-111064491	1A	38733018	TraesCS1A01G058400
AX-108754160	1A	393999889	TraesCS1A01G223500
AX-111669343	1A	395205445	TraesCS1A01G225100
AX-111127994	1A	487092001	TraesCS1A01G290700
AX-111767473	1A	491650058	TraesCS1A01G296600
AX-111185754	1A	508149460	TraesCS1A01G315900
AX-109940978	1A	512868425	TraesCS1A01G322100
AX-111761395	1A	522509964	TraesCS1A01G335500
AX-109863129	1A	532268757	TraesCS1A01G344100
AX-111452805	1A	532530202	TraesCS1A01G344800
AX-110524127	1A	535029372	TraesCS1A01G350100
AX-111028735	1A	536666909	TraesCS1A01G352800
AX-110464527	1A	537830250	TraesCS1A01G355100
AX-109922720	1B	99416299	TraesCS1B01G048100
AX-94674342	1B	125353329	TraesCS1B01G051300
AX-110594281	1B	250582744	TraesCS1B01G054200
AX-108871471	1B	406798891	TraesCS1B01G056400
AX-110736298	1B	420073706	TraesCS1B01G065700
AX-111468524	1B	434024205	TraesCS1B01G076900
AX-110740315	1B	461170460	TraesCS1B01G152100
AX-110670988	1B	489401079	TraesCS1B01G274200
AX-111685499	1B	490202521	TraesCS1B01G277000
AX-94490037	1B	507980727	TraesCS1B01G282200
AX-111734583	1B	541861452	TraesCS1B01G288600
AX-109018921	1B	571701161	TraesCS1B01G295200
AX-108959612	1B	585074858	TraesCS1B01G312800
AX-109390226	1B	585079176	TraesCS1B01G312900
AX-108748303	1B	594242314	TraesCS1B01G352100
AX-110976797	1B	595025099	TraesCS1B01G356300
AX-109964445	1D	2717727	TraesCS1D01G006000
AX-109948446	1D	3177493	TraesCS1D01G006500
AX-109570675	1D	11616968	TraesCS1D01G029500
AX-111499322	1D	11619730	TraesCS1D01G029500
AX-95017476	1D	11664720	TraesCS1D01G030000
AX-111730265	1D	15306716	TraesCS1D01G034700
AX-108883982	1D	15307763	TraesCS1D01G034700
AX-108835501	1D	15311324	TraesCS1D01G034700
AX-108879665	1D	15312619	TraesCS1D01G034700
AX-94914889	1D	16403332	TraesCS1D01G035600
AX-94533409	1D	18576110	TraesCS1D01G038400
AX-110465033	1D	18685972	TraesCS1D01G038700
AX-95685312	1D	27576028	TraesCS1D01G047300
AX-108979583	1D	27673676	TraesCS1D01G047400
AX-109391139	1D	27860798	TraesCS1D01G047800
AX-110556927	1D	30318046	TraesCS1D01G050200
AX-112286655	1D	33712347	TraesCS1D01G053000
AX-94444583	1D	34619164	TraesCS1D01G053300
AX-110492737	1D	34625283	TraesCS1D01G053400
AX-94519099	1D	34628406	TraesCS1D01G053400
AX-111706379	1D	35651241	TraesCS1D01G054200
AX-109369563	1D	35652816	TraesCS1D01G054200
AX-94952154	1D	36842298	TraesCS1D01G055700
AX-111076253	1D	37425203	TraesCS1D01G056200
AX-111184303	1D	37567588	TraesCS1D01G057300
AX-110028524	1D	38295239	TraesCS1D01G058100
AX-108827523	1D	38781942	TraesCS1D01G058900
AX-110953019	1D	38784259	TraesCS1D01G058900
AX-86167557	1D	38911263	TraesCS1D01G059000
AX-109288853	1D	39790623	TraesCS1D01G059500
AX-110385782	1D	39871224	TraesCS1D01G059600
AX-109410376	1D	39944861	TraesCS1D01G059700
AX-110454134	1D	39947632	TraesCS1D01G059700
AX-109369109	1D	39949960	TraesCS1D01G059800
AX-94401696	1D	40168462	TraesCS1D01G060000
AX-110895001	1D	40228633	TraesCS1D01G060100
AX-108939798	1D	41322403	TraesCS1D01G061000
AX-109361650	1D	41509912	TraesCS1D01G061100
AX-110483115	1D	48381106	TraesCS1D01G066700
AX-108735086	1D	48392371	TraesCS1D01G066700
AX-110027070	1D	48460600	TraesCS1D01G067000
AX-110711126	1D	49111163	TraesCS1D01G067300
AX-109019960	1D	49417631	TraesCS1D01G067400
AX-109999044	1D	49420044	TraesCS1D01G067500
AX-109393679	1D	49589110	TraesCS1D01G067800
AX-110389181	1D	49591242	TraesCS1D01G067800
AX-109868479	1D	49601244	TraesCS1D01G067900
AX-109298096	1D	49931363	TraesCS1D01G068300
AX-110614367	1D	49934515	TraesCS1D01G068300
AX-95630854	1D	49935527	TraesCS1D01G068300
AX-109933531	1D	49937055	TraesCS1D01G068300
AX-110487100	1D	49939435	TraesCS1D01G068300
AX-95631788	1D	50296856	TraesCS1D01G069700
AX-94390476	1D	52339481	TraesCS1D01G071800
AX-112288524	1D	52342659	TraesCS1D01G071800
AX-94570681	1D	52358172	TraesCS1D01G072000
AX-95630004	1D	55671031	TraesCS1D01G074400
AX-86164367	1D	55896908	TraesCS1D01G074500
AX-111191769	1D	63026157	TraesCS1D01G080700
AX-95260306	1D	109474307	TraesCS1D01G113000
AX-110914314	1D	164422688	TraesCS1D01G133800
AX-109534292	1D	212501656	TraesCS1D01G153100
AX-110998779	1D	212515299	TraesCS1D01G153100
AX-86174314	1D	212532271	TraesCS1D01G153300
AX-110942070	1D	238691870	TraesCS1D01G167500
AX-111161406	1D	240595458	TraesCS1D01G168300
AX-95166896	1D	307214630	TraesCS1D01G219400
AX-110026721	2A	34322118	TraesCS2A01G076700
AX-94419084	2A	57999817	TraesCS2A01G105400
AX-109832327	2A	58366859	TraesCS2A01G105900
AX-109502279	2A	61286463	TraesCS2A01G108900
AX-108901942	2A	61467943	TraesCS2A01G109600
AX-109300303	2A	62266924	TraesCS2A01G110400
AX-109309715	2A	78343252	TraesCS2A01G130600
AX-109867478	2A	81494086	TraesCS2A01G135200
AX-111572091	2A	81722360	TraesCS2A01G135500
AX-109440330	2A	82049938	TraesCS2A01G136000
AX-109999298	2A	86382307	TraesCS2A01G141100
AX-110634829	2A	98121265	TraesCS2A01G150300
AX-110118497	2A	100650097	TraesCS2A01G152500
AX-110412549	2A	204190759	TraesCS2A01G217300
AX-108892507	2A	213413399	TraesCS2A01G222400
AX-110653553	2A	216538028	TraesCS2A01G223200
AX-111090636	2A	221077709	TraesCS2A01G223900
AX-109934830	2A	227629406	TraesCS2A01G224900
AX-108892822	2A	233469643	TraesCS2A01G226200
AX-111586673	2A	240462529	TraesCS2A01G227400
AX-109560952	2A	240758807	TraesCS2A01G227500
AX-110925566	2A	244299679	TraesCS2A01G228000
AX-108869234	2A	261181052	TraesCS2A01G229600
AX-109968385	2A	268993695	TraesCS2A01G231000
AX-110044406	2A	270467303	TraesCS2A01G231300
AX-110532348	2A	273298718	TraesCS2A01G231900
AX-111557372	2A	281740637	TraesCS2A01G234300
AX-111641006	2A	281752091	TraesCS2A01G234300
AX-110084756	2A	286444187	TraesCS2A01G234800
AX-108896226	2A	293966019	TraesCS2A01G235500
AX-111011258	2A	306159598	TraesCS2A01G237000
AX-111476827	2A	317944502	TraesCS2A01G237900
AX-108804984	2A	319038029	TraesCS2A01G238000
AX-109545508	2A	324629159	TraesCS2A01G239000
AX-109469294	2A	333734581	TraesCS2A01G239900
AX-109271338	2A	335393910	TraesCS2A01G240300
AX-110543474	2A	346204665	TraesCS2A01G244100
AX-110933192	2A	364463611	TraesCS2A01G247000
AX-109643852	2A	378805496	TraesCS2A01G250700
AX-109559909	2A	387086727	TraesCS2A01G254200
AX-108900870	2A	389222714	TraesCS2A01G255000
AX-109977770	2A	393014968	TraesCS2A01G256300
AX-109851494	2A	411123508	TraesCS2A01G261100
AX-111647555	2A	413332061	TraesCS2A01G262100
AX-108888578	2A	417745429	TraesCS2A01G263300
AX-110393474	2A	425900371	TraesCS2A01G267300
AX-110380823	2A	434985533	TraesCS2A01G269400
AX-108905369	2A	438705830	TraesCS2A01G270300
AX-109886325	2A	445333438	TraesCS2A01G272000
AX-108730878	2A	450888722	TraesCS2A01G274500
AX-111115584	2A	503002970	TraesCS2A01G292100
AX-110196785	2A	569588033	TraesCS2A01G335700
AX-109275825	2A	676717454	TraesCS2A01G421100
AX-109301431	2A	685964574	TraesCS2A01G432700
AX-108772133	2A	688585661	TraesCS2A01G436500
AX-109523500	2A	691236601	TraesCS2A01G441300
AX-110600844	2A	699606287	TraesCS2A01G449900
AX-111585423	2A	700668660	TraesCS2A01G451100
AX-108748955	2A	713917134	TraesCS2A01G472000
AX-109314401	2A	715965562	TraesCS2A01G475500
AX-110384293	2A	717142257	TraesCS2A01G478200
AX-111212405	2A	718154122	TraesCS2A01G480400
AX-109542304	2A	719304505	TraesCS2A01G483400
AX-109556015	2A	719404268	TraesCS2A01G483700
AX-109990568	2A	721562875	TraesCS2A01G486200
AX-110001199	2B	5824897	TraesCS2B01G010900
AX-94493021	2B	6253769	TraesCS2B01G012400
AX-110534397	2B	10777488	TraesCS2B01G022600
AX-111722030	2B	11084544	TraesCS2B01G023900
AX-109002663	2B	11292467	TraesCS2B01G024400
AX-111049372	2B	17699076	TraesCS2B01G038100
AX-108742890	2B	18710625	TraesCS2B01G040900
AX-111500033	2B	22617312	TraesCS2B01G045500
AX-109897880	2B	24937370	TraesCS2B01G050700
AX-110630185	2B	28173986	TraesCS2B01G057700
AX-110038911	2B	28368087	TraesCS2B01G058200
AX-108989389	2B	28729062	TraesCS2B01G059100
AX-110493970	2B	30676090	TraesCS2B01G064300
AX-111560988	2B	31614094	TraesCS2B01G065200
AX-109019008	2B	47519597	TraesCS2B01G085100
AX-109284834	2B	47636812	TraesCS2B01G085400
AX-109432408	2B	47670394	TraesCS2B01G085600
AX-109927911	2B	47692156	TraesCS2B01G085700
AX-110043446	2B	68225217	TraesCS2B01G107200
AX-94477012	2B	76488737	TraesCS2B01G113100
AX-109925384	2B	76930314	TraesCS2B01G113600
AX-94423768	2B	77902226	TraesCS2B01G114700
AX-94628597	2B	78827599	TraesCS2B01G115400
AX-109427555	2B	89544899	TraesCS2B01G122200
AX-109527337	2B	89558210	TraesCS2B01G122400
AX-110472120	2B	91040453	TraesCS2B01G123500
AX-111608888	2B	113165055	TraesCS2B01G147000
AX-108970178	2B	116410808	TraesCS2B01G150100
AX-111665206	2B	117114673	TraesCS2B01G150400
AX-110951531	2B	118309995	TraesCS2B01G151400
AX-108827959	2B	131308791	TraesCS2B01G157400
AX-108966445	2B	132582579	TraesCS2B01G159200
AX-110938800	2B	132832086	TraesCS2B01G159300
AX-110368285	2B	132857119	TraesCS2B01G159400
AX-110925172	2B	133015815	TraesCS2B01G159500
AX-108853711	2B	133019352	TraesCS2B01G159500
AX-110933336	2B	133847658	TraesCS2B01G160400
AX-111064562	2B	134512730	TraesCS2B01G161500
AX-109371788	2B	134997154	TraesCS2B01G161900
AX-110641130	2B	135096171	TraesCS2B01G162500
AX-94493986	2B	139351611	TraesCS2B01G166600
AX-111049332	2B	146007277	TraesCS2B01G171700
AX-111733937	2B	149842957	TraesCS2B01G174800
AX-109353509	2B	150709948	TraesCS2B01G175600
AX-111516338	2B	150713242	TraesCS2B01G175800
AX-110661329	2B	150716173	TraesCS2B01G175800
AX-108743280	2B	151651252	TraesCS2B01G176700
AX-110994789	2B	151655370	TraesCS2B01G176700
AX-110954502	2B	153126915	TraesCS2B01G178000
AX-109297362	2B	154235243	TraesCS2B01G179500
AX-89577891	2B	160904079	TraesCS2B01G185800
AX-111657169	2B	165503806	TraesCS2B01G190100
AX-108812462	2B	167082415	TraesCS2B01G191800
AX-110923366	2B	171032057	TraesCS2B01G194200
AX-108901309	2B	172223152	TraesCS2B01G195100
AX-108732922	2B	172890823	TraesCS2B01G195300
AX-111089389	2B	178711214	TraesCS2B01G199900
AX-110048288	2B	182710386	TraesCS2B01G202900
AX-111642218	2B	185800609	TraesCS2B01G206900
AX-110454222	2B	185815344	TraesCS2B01G207100
AX-110542001	2B	209086982	TraesCS2B01G219000
AX-111470074	2B	209094272	TraesCS2B01G219000
AX-110541891	2B	236881299	TraesCS2B01G236600
AX-109566975	2B	238960497	TraesCS2B01G237900
AX-109950673	2B	245319456	TraesCS2B01G241400
AX-94500354	2B	439881110	TraesCS2B01G307400
AX-110442932	2B	447823152	TraesCS2B01G312500
AX-108966189	2B	454328126	TraesCS2B01G318400
AX-94422692	2B	455588881	TraesCS2B01G319600
AX-112287306	2B	457343169	TraesCS2B01G320800
AX-110371143	2B	457355368	TraesCS2B01G320800
AX-111585453	2B	460805207	TraesCS2B01G322300
AX-110447694	2B	461092455	TraesCS2B01G322500
AX-108984075	2B	461128722	TraesCS2B01G322600
AX-111735245	2B	468662715	TraesCS2B01G327300
AX-109356160	2B	538234580	TraesCS2B01G375600
AX-110064241	2B	539807483	TraesCS2B01G377000
AX-110375928	2B	572313546	TraesCS2B01G404200
AX-108969311	2B	574043790	TraesCS2B01G405800
AX-108758158	2B	576086418	TraesCS2B01G406800
AX-94493672	2B	578601176	TraesCS2B01G407500
AX-110482877	2B	582806782	TraesCS2B01G409300
AX-111472031	2B	589089711	TraesCS2B01G413400
AX-109959398	2B	592529713	TraesCS2B01G414500
AX-109463421	2B	593640204	TraesCS2B01G415100
AX-110444485	2B	594838429	TraesCS2B01G416000
AX-110626270	2B	600743506	TraesCS2B01G419200
AX-111490690	2B	601190924	TraesCS2B01G419500
AX-112287417	2B	601334065	TraesCS2B01G419700
AX-111561311	2B	611276025	TraesCS2B01G425500
AX-111449213	2B	612084189	TraesCS2B01G426000
AX-109276324	2B	612686969	TraesCS2B01G426200
AX-111571617	2B	613207049	TraesCS2B01G426600
AX-111664643	2B	613233795	TraesCS2B01G426600
AX-111464612	2B	614331210	TraesCS2B01G427100
AX-111620300	2B	616958581	TraesCS2B01G429600
AX-109973094	2B	616966538	TraesCS2B01G429600
AX-110075779	2B	617931416	TraesCS2B01G430000
AX-109271528	2B	619391419	TraesCS2B01G430500
AX-109295413	2B	619749956	TraesCS2B01G430800
AX-109534802	2B	619946015	TraesCS2B01G431000
AX-111560982	2B	620631720	TraesCS2B01G431500
AX-110977650	2B	621665712	TraesCS2B01G432500
AX-111481511	2B	621964839	TraesCS2B01G432700
AX-110490388	2B	622029386	TraesCS2B01G432800
AX-94596953	2B	632920164	TraesCS2B01G441100
AX-89769839	2B	636480603	TraesCS2B01G443500
AX-111108194	2B	640986320	TraesCS2B01G448200
AX-111590094	2B	641942847	TraesCS2B01G449200
AX-109331624	2B	647316321	TraesCS2B01G453500
AX-110497059	2B	649480175	TraesCS2B01G454600
AX-109458886	2B	656000397	TraesCS2B01G462400
AX-110549181	2B	657079748	TraesCS2B01G463400
AX-109893758	2B	663131863	TraesCS2B01G467400
AX-109387629	2B	664360071	TraesCS2B01G468500
AX-111728700	2B	667415222	TraesCS2B01G470900
AX-109377141	2B	682854047	TraesCS2B01G485600
AX-109352812	2B	683045152	TraesCS2B01G486100
AX-110404831	2B	695512809	TraesCS2B01G499400
AX-110359903	2B	698216898	TraesCS2B01G504000
AX-109532347	2B	699285396	TraesCS2B01G505400
AX-110907283	2B	701760320	TraesCS2B01G506300
AX-110373062	2B	703849466	TraesCS2B01G506900
AX-109959683	2B	712958864	TraesCS2B01G518400
AX-89735721	2B	725961930	TraesCS2B01G530500
AX-109381866	2B	732599919	TraesCS2B01G537300
AX-111460542	2B	743738258	TraesCS2B01G547000
AX-111629096	2B	744180087	TraesCS2B01G547700
AX-108974717	2B	748213504	TraesCS2B01G552100
AX-110912275	2B	757388098	TraesCS2B01G566300
AX-111602325	2B	758555506	TraesCS2B01G567500
AX-109459643	2B	758593157	TraesCS2B01G567600
AX-109365636	2B	758808522	TraesCS2B01G567900
AX-109271530	2B	760929434	TraesCS2B01G570300
AX-109815879	2B	760991611	TraesCS2B01G570600
AX-111643885	2B	764913189	TraesCS2B01G575600
AX-110441819	2B	780017107	TraesCS2B01G596800
AX-111076392	2B	780673261	TraesCS2B01G597100
AX-109817336	2B	781807781	TraesCS2B01G599100
AX-89409253	2B	782127304	TraesCS2B01G599400
AX-109971547	2B	782833616	TraesCS2B01G600000
AX-86174140	2B	786229925	TraesCS2B01G605000
AX-110410334	2B	788663644	TraesCS2B01G608300
AX-111656989	2B	793329306	TraesCS2B01G614900
AX-109330112	2B	794977493	TraesCS2B01G620500
AX-110907266	2B	797231269	TraesCS2B01G623700
AX-110523164	2B	798745082	TraesCS2B01G626700
AX-109567745	2B	799532873	TraesCS2B01G627700
AX-109912211	2B	800498913	TraesCS2B01G629400
AX-109856521	2D	19607234	TraesCS2D01G051800
AX-109389679	2D	338699595	TraesCS2D01G273100
AX-109823171	2D	351982166	TraesCS2D01G280100
AX-109501942	2D	385268665	TraesCS2D01G302000
AX-86176809	2D	409601369	TraesCS2D01G319200
AX-109449257	2D	450992991	TraesCS2D01G352600
AX-110963355	2D	470056509	TraesCS2D01G364600
AX-109847853	2D	507752401	TraesCS2D01G396500
AX-108860772	2D	513014232	TraesCS2D01G399800
AX-111516380	2D	519126226	TraesCS2D01G404700
AX-109972625	2D	531677897	TraesCS2D01G417300
AX-110462142	2D	585689521	TraesCS2D01G484700
AX-110991640	2D	600973262	TraesCS2D01G507100
AX-111068326	2D	601273249	TraesCS2D01G508300
AX-111718908	2D	601417308	TraesCS2D01G508600
AX-108914422	2D	601603701	TraesCS2D01G508900
AX-109894807	2D	602512980	TraesCS2D01G510600
AX-110406072	2D	607635134	TraesCS2D01G516100
AX-94613237	2D	608483594	TraesCS2D01G517700
AX-108843219	2D	617539811	TraesCS2D01G532100
AX-110167384	2D	618147795	TraesCS2D01G534500
AX-108759657	2D	618658116	TraesCS2D01G535900
AX-111451229	3A	13516071	TraesCS3A01G025700
AX-111682547	3A	13899738	TraesCS3A01G026500
AX-86179914	3A	14045660	TraesCS3A01G026800
AX-108740644	3A	15087712	TraesCS3A01G028300
AX-111802923	3A	17067027	TraesCS3A01G031200
AX-111153975	3A	19372810	TraesCS3A01G034300
AX-111558727	3A	19478062	TraesCS3A01G034600
AX-111495688	3A	19481181	TraesCS3A01G034600
AX-108989540	3A	25907435	TraesCS3A01G048500
AX-89474662	3A	36921628	TraesCS3A01G061600
AX-108814864	3A	46459299	TraesCS3A01G074200
AX-110496769	3A	54941564	TraesCS3A01G085200
AX-111162183	3A	56224168	TraesCS3A01G087000
AX-109384504	3A	57018847	TraesCS3A01G088900
AX-110538336	3A	57022826	TraesCS3A01G088900
AX-111036294	3A	57093017	TraesCS3A01G089000
AX-109553201	3A	61479000	TraesCS3A01G096600
AX-110047535	3A	68281634	TraesCS3A01G104800
AX-110449221	3A	68290989	TraesCS3A01G105000
AX-109502914	3A	69652883	TraesCS3A01G105800
AX-108922928	3A	69664663	TraesCS3A01G105900
AX-111450751	3A	70703468	TraesCS3A01G106200
AX-109531504	3A	70705992	TraesCS3A01G106200
AX-111673035	3A	70712997	TraesCS3A01G106300
AX-110523195	3A	91015150	TraesCS3A01G118900
AX-86178328	3A	106435227	TraesCS3A01G129000
AX-108981333	3A	115847724	TraesCS3A01G138500
AX-111075989	3A	235373546	TraesCS3A01G190100
AX-110387606	3A	265544578	TraesCS3A01G193700
AX-110635306	3A	290423487	TraesCS3A01G195700
AX-109361615	3A	430526346	TraesCS3A01G230200
AX-109294045	3A	487446090	TraesCS3A01G263700
AX-109536494	3A	487858973	TraesCS3A01G264000
AX-108914241	3A	487865077	TraesCS3A01G264100
AX-110093743	3A	489195347	TraesCS3A01G264800
AX-108909590	3A	489636557	TraesCS3A01G265200
AX-111550596	3A	502837606	TraesCS3A01G274000
AX-110974432	3A	507311414	TraesCS3A01G277600
AX-89776892	3A	507472836	TraesCS3A01G277900
AX-89748893	3A	512312410	TraesCS3A01G283900
AX-110399323	3A	514307916	TraesCS3A01G285800
AX-111021001	3A	514492868	TraesCS3A01G286000
AX-109910491	3A	516633535	TraesCS3A01G288300
AX-110371883	3A	516638176	TraesCS3A01G288400
AX-111090001	3A	528529713	TraesCS3A01G294500
AX-109882206	3A	532858366	TraesCS3A01G298700
AX-108921945	3A	538015904	TraesCS3A01G303800
AX-108729031	3A	541259239	TraesCS3A01G305400
AX-110925756	3A	559543717	TraesCS3A01G318400
AX-95631882	3A	565794647	TraesCS3A01G322400
AX-111731681	3A	567562262	TraesCS3A01G323100
AX-95658502	3A	574257007	TraesCS3A01G328800
AX-111024705	3A	584295181	TraesCS3A01G337500
AX-109949596	3A	595964907	TraesCS3A01G346700
AX-94564058	3A	598563557	TraesCS3A01G349900
AX-111734511	3A	620212960	TraesCS3A01G369100
AX-109410837	3A	620612703	TraesCS3A01G369700
AX-109270909	3A	621663419	TraesCS3A01G371400
AX-95630253	3A	623038433	TraesCS3A01G372300
AX-111173842	3A	623053225	TraesCS3A01G372400
AX-108766533	3A	623187893	TraesCS3A01G372600
AX-89682038	3A	623775783	TraesCS3A01G374000
AX-86183903	3A	633055033	TraesCS3A01G383600
AX-108823658	3A	633058105	TraesCS3A01G383700
AX-110446439	3A	633909880	TraesCS3A01G384300
AX-111181772	3A	638990430	TraesCS3A01G390900
AX-110928333	3A	643749718	TraesCS3A01G396500
AX-110039270	3A	651627197	TraesCS3A01G406700
AX-109851882	3A	653326855	TraesCS3A01G408300
AX-110441678	3A	653855467	TraesCS3A01G409200
AX-110967878	3A	656104480	TraesCS3A01G412600
AX-110384637	3A	659014971	TraesCS3A01G416500
AX-109449932	3A	666231646	TraesCS3A01G423900
AX-110375681	3A	667137191	TraesCS3A01G424300
AX-111528638	3A	667950808	TraesCS3A01G425600
AX-94713013	3A	669524802	TraesCS3A01G426200
AX-110447081	3A	669567157	TraesCS3A01G426400
AX-109354054	3A	669621855	TraesCS3A01G426700
AX-109538391	3A	672555281	TraesCS3A01G429800
AX-110363308	3A	684872437	TraesCS3A01G443400
AX-109353715	3A	685123336	TraesCS3A01G443800
AX-110948863	3A	686764081	TraesCS3A01G446200
AX-95151919	3A	689498047	TraesCS3A01G451000
AX-110404732	3A	696050754	TraesCS3A01G459400
AX-94479553	3A	700811424	TraesCS3A01G467600
AX-109510662	3A	705311509	TraesCS3A01G474200
AX-110081917	3A	709375072	TraesCS3A01G477700
AX-109460055	3A	709969415	TraesCS3A01G477800
AX-111526427	3A	710275739	TraesCS3A01G478100
AX-108940806	3A	710825043	TraesCS3A01G478800
AX-109067326	3A	714155608	TraesCS3A01G484300
AX-94920311	3A	719764232	TraesCS3A01G493000
AX-110677300	3A	720416737	TraesCS3A01G494300
AX-86179927	3A	721354612	TraesCS3A01G495400
AX-110946593	3A	721450630	TraesCS3A01G495500
AX-111024170	3A	721509918	TraesCS3A01G495600
AX-94526152	3A	721666264	TraesCS3A01G496200
AX-111497717	3A	727068445	TraesCS3A01G505100
AX-111198371	3A	730876010	TraesCS3A01G511100
AX-110373627	3A	730887532	TraesCS3A01G511200
AX-89367082	3A	732471431	TraesCS3A01G512900
AX-109275090	3A	733438333	TraesCS3A01G514800
AX-110384667	3A	733537578	TraesCS3A01G515400
AX-108757584	3A	737184357	TraesCS3A01G519700
AX-109817637	3A	742792630	TraesCS3A01G529100
AX-111470858	3A	742876822	TraesCS3A01G529300
AX-109312696	3A	743139932	TraesCS3A01G529900
AX-110972761	3A	743185997	TraesCS3A01G530000
AX-86173216	3A	743190565	TraesCS3A01G530000
AX-109829079	3A	743873407	TraesCS3A01G530700
AX-109294390	3B	2416505	TraesCS3B01G003900
AX-111090660	3B	7604520	TraesCS3B01G018400
AX-109366463	3B	9440352	TraesCS3B01G022300
AX-110393614	3B	19392149	TraesCS3B01G040000
AX-110594058	3B	28617962	TraesCS3B01G055500
AX-111500891	3B	586709467	TraesCS3B01G373900
AX-109618746	3B	616259581	TraesCS3B01G391000
AX-108870219	3B	774474740	TraesCS3B01G535000
AX-109441777	3B	779547609	TraesCS3B01G541100
AX-95141961	3D	6335654	TraesCS3D01G018700
AX-111705710	3D	6411561	TraesCS3D01G019000
AX-109557055	3D	6413103	TraesCS3D01G019000
AX-94513668	3D	6663935	TraesCS3D01G019700
AX-109981452	3D	6728754	TraesCS3D01G019900
AX-86176500	3D	6862143	TraesCS3D01G020400
AX-94814857	3D	7028427	TraesCS3D01G021200
AX-110549593	3D	7257804	TraesCS3D01G022900
AX-94498685	3D	7553554	TraesCS3D01G023800
AX-109978232	3D	7606217	TraesCS3D01G024100
AX-111129962	3D	7608403	TraesCS3D01G024100
AX-109104358	3D	18944436	TraesCS3D01G049500
AX-111383164	3D	360634016	TraesCS3D01G258500
AX-108900736	3D	453098638	TraesCS3D01G339800
AX-108822945	3D	477878953	TraesCS3D01G363600
AX-108957609	3D	552958479	TraesCS3D01G443600
AX-110607173	3D	570329472	TraesCS3D01G467500
AX-111621778	4A	17256631	TraesCS4A01G025000
AX-110946551	4A	40283316	TraesCS4A01G049500
AX-108997566	4A	117940274	TraesCS4A01G104600
AX-111099020	4A	119067948	TraesCS4A01G105000
AX-110364487	4A	121489341	TraesCS4A01G106600
AX-111606752	4A	125393489	TraesCS4A01G108200
AX-108949564	4A	126415027	TraesCS4A01G108500
AX-108827687	4A	133841355	TraesCS4A01G110000
AX-111143353	4A	135213751	TraesCS4A01G110500
AX-108931664	4A	136755761	TraesCS4A01G111700
AX-108892253	4A	534043430	TraesCS4A01G225800
AX-109844539	4A	534234139	TraesCS4A01G226100
AX-111522375	4A	538214577	TraesCS4A01G229500
AX-109405494	4A	539160078	TraesCS4A01G230000
AX-108962808	4A	541338695	TraesCS4A01G231600
AX-110391635	4A	541429550	TraesCS4A01G231900
AX-110957374	4A	562284320	TraesCS4A01G250800
AX-109345287	4A	569867017	TraesCS4A01G256800
AX-111608459	4A	577043599	TraesCS4A01G264700
AX-111607028	4A	591698764	TraesCS4A01G285700
AX-110932017	4A	591707339	TraesCS4A01G285800
AX-110401690	4A	591714931	TraesCS4A01G285900
AX-111525226	4A	591873451	TraesCS4A01G286400
AX-111254715	4A	595052064	TraesCS4A01G292200
AX-111454391	4A	602271307	TraesCS4A01G308800
AX-111042195	4A	603489378	TraesCS4A01G311700
AX-109508535	4A	603498639	TraesCS4A01G311800
AX-109456475	4A	613404402	TraesCS4A01G326000
AX-110017654	4A	615970528	TraesCS4A01G331300
AX-109305727	4A	616674361	TraesCS4A01G332500
AX-111465498	4A	626744813	TraesCS4A01G350500
AX-111069221	4A	629939231	TraesCS4A01G356700
AX-110391454	4A	630856268	TraesCS4A01G357300
AX-110622618	4A	635932791	TraesCS4A01G361900
AX-111615703	4A	636102135	TraesCS4A01G362400
AX-109924488	4A	639183888	TraesCS4A01G365900
AX-109361671	4A	639199383	TraesCS4A01G366000
AX-109895718	4A	641504757	TraesCS4A01G369500
AX-109533410	4A	641506920	TraesCS4A01G369500
AX-111556007	4A	665628262	TraesCS4A01G388000
AX-110540586	4A	680398739	TraesCS4A01G407800
AX-110504741	4A	684921033	TraesCS4A01G414600
AX-110928325	4A	704647666	TraesCS4A01G433900
AX-109867634	4A	708689444	TraesCS4A01G439500
AX-110057517	4A	711780854	TraesCS4A01G443200
AX-111055135	4A	713518943	TraesCS4A01G445600
AX-109901718	4A	715743740	TraesCS4A01G449800
AX-108750428	4B	557536	TraesCS4B01G000600
AX-111049420	4B	805486	TraesCS4B01G001200
AX-111171165	4B	3859614	TraesCS4B01G005900
AX-94488964	4B	23658094	TraesCS4B01G031600
AX-111497396	4B	25831711	TraesCS4B01G035300
AX-108793833	4B	25842804	TraesCS4B01G035500
AX-109357821	4B	25887173	TraesCS4B01G035600
AX-108848122	4B	31884949	TraesCS4B01G044000
AX-111188163	4B	37690891	TraesCS4B01G049300
AX-110571073	4B	37849167	TraesCS4B01G049400
AX-111573292	4B	37852712	TraesCS4B01G049400
AX-111620391	4B	37867561	TraesCS4B01G049500
AX-111735154	4B	40436004	TraesCS4B01G051700
AX-109538607	4B	134373441	TraesCS4B01G116400
AX-108983535	4B	134376056	TraesCS4B01G116400
AX-94599848	4B	139755434	TraesCS4B01G119500
AX-108782016	4B	139763015	TraesCS4B01G119600
AX-89595080	4B	144751686	TraesCS4B01G122000
AX-110017436	4B	145846668	TraesCS4B01G122700
AX-110447146	4B	155373606	TraesCS4B01G125400
AX-111120015	4B	158278355	TraesCS4B01G126000
AX-108987253	4B	159601337	TraesCS4B01G126200
AX-110913839	4B	159630974	TraesCS4B01G126300
AX-110919920	4B	166002212	TraesCS4B01G127100
AX-111675088	4B	166558708	TraesCS4B01G127200
AX-110030973	4B	166760199	TraesCS4B01G127400
AX-111732875	4B	167379818	TraesCS4B01G127800
AX-110125775	4B	167392863	TraesCS4B01G127900
AX-109435753	4B	167925728	TraesCS4B01G128200
AX-110388166	4B	167948826	TraesCS4B01G128400
AX-110080710	4B	168148433	TraesCS4B01G128500
AX-111536549	4B	168160116	TraesCS4B01G128600
AX-111170877	4B	168182094	TraesCS4B01G128600
AX-110657880	4B	168187055	TraesCS4B01G128600
AX-110957362	4B	168707468	TraesCS4B01G129000
AX-110389078	4B	171183456	TraesCS4B01G130900
AX-108983935	4B	171611782	TraesCS4B01G131000
AX-111004148	4B	171620698	TraesCS4B01G131200
AX-110625547	4B	171819585	TraesCS4B01G131700
AX-110615646	4B	184236611	TraesCS4B01G139900
AX-110380407	4B	405380036	TraesCS4B01G185800
AX-110592672	4B	406677182	TraesCS4B01G186700
AX-109852101	4B	407061509	TraesCS4B01G187100
AX-111643180	4B	408962093	TraesCS4B01G188000
AX-109864344	4B	411520733	TraesCS4B01G188900
AX-86165680	4B	411629247	TraesCS4B01G189100
AX-109445350	4B	411717724	TraesCS4B01G189200
AX-110012553	4B	412207347	TraesCS4B01G189700
AX-109416164	4B	412211431	TraesCS4B01G189700
AX-111572501	4B	413123190	TraesCS4B01G190400
AX-94510415	4B	413491056	TraesCS4B01G190900
AX-110917271	4B	413500294	TraesCS4B01G191200
AX-109005253	4B	413833992	TraesCS4B01G191300
AX-110089284	4B	413871357	TraesCS4B01G191500
AX-111669008	4B	414224332	TraesCS4B01G191900
AX-111098806	4B	414862328	TraesCS4B01G192100
AX-111099488	4B	415121494	TraesCS4B01G192200
AX-109319795	4B	416441420	TraesCS4B01G193400
AX-111576752	4B	416642271	TraesCS4B01G193900
AX-111642542	4B	417138843	TraesCS4B01G194000
AX-111547711	4B	418350999	TraesCS4B01G194600
AX-95242684	4B	418753923	TraesCS4B01G194900
AX-109278517	4B	421734117	TraesCS4B01G195500
AX-110651102	4B	422529474	TraesCS4B01G196100
AX-110366905	4B	423359004	TraesCS4B01G196600
AX-95684605	4B	424062243	TraesCS4B01G196900
AX-110391798	4B	426144755	TraesCS4B01G197700
AX-110904766	4B	427070847	TraesCS4B01G198100
AX-109027703	4B	427253560	TraesCS4B01G198300
AX-110119035	4B	427262317	TraesCS4B01G198300
AX-111064153	4B	427265160	TraesCS4B01G198300
AX-109883287	4B	427297212	TraesCS4B01G198500
AX-110396773	4B	427492044	TraesCS4B01G198700
AX-109550772	4B	427743786	TraesCS4B01G199100
AX-111719562	4B	428207840	TraesCS4B01G199900
AX-95683939	4B	443453573	TraesCS4B01G207600
AX-95684558	4B	449124832	TraesCS4B01G210400
AX-111172501	4B	451495209	TraesCS4B01G213200
AX-108727648	4B	461195483	TraesCS4B01G219100
AX-111509085	4B	502404789	TraesCS4B01G242600
AX-89551050	4B	502971083	TraesCS4B01G242800
AX-95659409	4B	519794640	TraesCS4B01G254400
AX-111168889	4B	527005151	TraesCS4B01G260100
AX-109868090	4B	527286636	TraesCS4B01G260400
AX-111542372	4B	527982275	TraesCS4B01G260800
AX-111160024	4B	531055090	TraesCS4B01G261900
AX-111464552	4B	535048162	TraesCS4B01G264100
AX-111461846	4B	535084429	TraesCS4B01G264400
AX-110975969	4B	535338746	TraesCS4B01G264800
AX-111639722	4B	535344867	TraesCS4B01G264800
AX-109548189	4B	537477929	TraesCS4B01G266000
AX-86174001	4B	538997304	TraesCS4B01G266700
AX-110969696	4B	541994460	TraesCS4B01G268200
AX-108817437	4B	544445810	TraesCS4B01G269400
AX-110948513	4B	545026132	TraesCS4B01G269800
AX-109898868	4B	552015429	TraesCS4B01G274200
AX-94513518	4B	556060877	TraesCS4B01G276300
AX-89461386	4B	558578645	TraesCS4B01G276900
AX-109927119	4B	562054047	TraesCS4B01G278800
AX-95147707	4B	565528157	TraesCS4B01G282300
AX-86172975	4B	579396012	TraesCS4B01G293600
AX-108892921	4B	579406277	TraesCS4B01G293700
AX-109533581	4B	600672719	TraesCS4B01G310600
AX-111829549	4B	601099620	TraesCS4B01G310900
AX-94679648	4B	601516229	TraesCS4B01G311600
AX-110404854	4B	601538796	TraesCS4B01G311700
AX-109484529	4B	602784291	TraesCS4B01G313000
AX-110013985	4B	604048359	TraesCS4B01G314000
AX-108985199	4B	604052438	TraesCS4B01G314000
AX-108917081	4B	604682760	TraesCS4B01G315300
AX-109367938	4B	604696304	TraesCS4B01G315300
AX-111614542	4B	609317605	TraesCS4B01G318600
AX-110073859	4B	610562269	TraesCS4B01G319800
AX-108883190	4B	612026896	TraesCS4B01G320600
AX-109418515	4B	612218162	TraesCS4B01G321000
AX-109282409	4B	620058267	TraesCS4B01G329500
AX-86174787	4B	637394121	TraesCS4B01G343800
AX-86172608	4B	638116085	TraesCS4B01G344500
AX-111477393	4B	638118599	TraesCS4B01G344500
AX-94474747	4B	638589073	TraesCS4B01G345200
AX-110611733	4B	638844521	TraesCS4B01G345300
AX-110621521	4B	641413474	TraesCS4B01G347700
AX-111569546	4B	643309690	TraesCS4B01G350600
AX-110919438	4B	643312159	TraesCS4B01G350600
AX-94534705	4B	646195290	TraesCS4B01G355100
AX-109411152	4B	648499401	TraesCS4B01G358000
AX-111160295	4B	650696888	TraesCS4B01G361000
AX-94484839	4B	650729126	TraesCS4B01G361300
AX-109858131	4B	652233755	TraesCS4B01G363300
AX-110967502	4B	652276515	TraesCS4B01G363400
AX-94448564	4B	653525824	TraesCS4B01G365700
AX-111041469	4B	653528544	TraesCS4B01G365700
AX-94778362	4B	656815349	TraesCS4B01G370800
AX-109987295	4B	656824889	TraesCS4B01G371000
AX-89396432	4B	665400885	TraesCS4B01G387800
AX-109440160	4B	665452750	TraesCS4B01G388200
AX-110017824	4D	1386353	TraesCS4D01G003200
AX-110937816	4D	1873884	TraesCS4D01G004200
AX-108927348	4D	2110676	TraesCS4D01G004700
AX-110095711	4D	2955409	TraesCS4D01G005000
AX-109265559	4D	3260330	TraesCS4D01G005600
AX-110086640	4D	4286839	TraesCS4D01G008800
AX-111494342	4D	7798468	TraesCS4D01G017600
AX-111642482	4D	15363369	TraesCS4D01G033500
AX-95683531	4D	28448472	TraesCS4D01G052100
AX-108924542	4D	94254122	TraesCS4D01G113500
AX-94464278	4D	96911712	TraesCS4D01G116000
AX-108752874	4D	97384259	TraesCS4D01G116300
AX-111589692	4D	108859460	TraesCS4D01G124400
AX-109519900	4D	132962923	TraesCS4D01G144500
AX-109918809	4D	211039927	TraesCS4D01G156500
AX-95232992	4D	311157544	TraesCS4D01G179300
AX-94686559	4D	325101927	TraesCS4D01G187000
AX-110648602	4D	327721749	TraesCS4D01G188400
AX-94621737	4D	331637370	TraesCS4D01G189900
AX-94447237	4D	331638728	TraesCS4D01G189900
AX-108801891	4D	333069892	TraesCS4D01G190300
AX-110952441	4D	336229782	TraesCS4D01G193100
AX-110450356	4D	341390386	TraesCS4D01G196500
AX-111526492	4D	346466293	TraesCS4D01G199900
AX-111612712	4D	375133052	TraesCS4D01G220100
AX-109987550	4D	435063833	TraesCS4D01G264700
AX-94634070	4D	437302268	TraesCS4D01G266600
AX-111176940	4D	439863023	TraesCS4D01G269200
AX-108994877	4D	450139556	TraesCS4D01G278500
AX-86183908	4D	450153575	TraesCS4D01G278800
AX-111682104	4D	453226366	TraesCS4D01G282100
AX-109021630	4D	453330811	TraesCS4D01G282300
AX-94893073	4D	476303937	TraesCS4D01G308200
AX-94753992	4D	477626810	TraesCS4D01G310700
AX-94939309	4D	482162689	TraesCS4D01G317000
AX-110445929	5A	2975090	TraesCS5A01G004300
AX-109959535	5A	6289269	TraesCS5A01G008700
AX-109365651	5A	9842582	TraesCS5A01G014600
AX-109490163	5A	10198628	TraesCS5A01G014800
AX-108987114	5A	12558532	TraesCS5A01G016700
AX-108936302	5A	19106829	TraesCS5A01G024400
AX-108905381	5A	46714862	TraesCS5A01G051800
AX-109830488	5A	63380734	TraesCS5A01G060400
AX-109320550	5A	67469529	TraesCS5A01G062500
AX-109284888	5A	68546034	TraesCS5A01G062900
AX-109292374	5A	77326713	TraesCS5A01G068900
AX-110921043	5A	91124923	TraesCS5A01G075900
AX-108754211	5A	100710754	TraesCS5A01G080400
AX-109493127	5A	102840057	TraesCS5A01G080700
AX-109964203	5A	109287440	TraesCS5A01G083200
AX-109308826	5A	109941069	TraesCS5A01G084000
AX-109896891	5A	126917487	TraesCS5A01G091900
AX-110484645	5A	309038932	TraesCS5A01G137100
AX-110954624	5A	356491430	TraesCS5A01G167500
AX-110981511	5A	381370469	TraesCS5A01G181800
AX-111551944	5A	381761185	TraesCS5A01G182100
AX-109873219	5A	382071252	TraesCS5A01G182200
AX-108847321	5A	382327941	TraesCS5A01G182600
AX-110632662	5A	384626893	TraesCS5A01G184900
AX-111194122	5A	406836984	TraesCS5A01G200900
AX-109900699	5A	422876166	TraesCS5A01G209300
AX-111262676	5A	439183527	TraesCS5A01G223300
AX-111505478	5A	439429719	TraesCS5A01G223700
AX-111564221	5A	448603536	TraesCS5A01G233200
AX-110947099	5A	448832369	TraesCS5A01G233500
AX-111553551	5A	450162698	TraesCS5A01G233800
AX-110616505	5A	451880810	TraesCS5A01G236300
AX-110012348	5A	452124803	TraesCS5A01G236700
AX-111186399	5A	461488139	TraesCS5A01G247200
AX-110915199	5A	461517778	TraesCS5A01G247400
AX-110091381	5A	462146639	TraesCS5A01G248200
AX-108809668	5A	462869338	TraesCS5A01G248700
AX-108738095	5A	462873103	TraesCS5A01G248700
AX-110426159	5A	464167049	TraesCS5A01G249300
AX-109818442	5A	464475409	TraesCS5A01G249700
AX-110930295	5A	466038921	TraesCS5A01G250700
AX-109948025	5A	469422578	TraesCS5A01G253400
AX-108978359	5A	469609071	TraesCS5A01G253500
AX-109440091	5A	473021461	TraesCS5A01G258100
AX-110045648	5A	473327728	TraesCS5A01G258800
AX-109827237	5A	475376257	TraesCS5A01G261700
AX-110973938	5A	476223715	TraesCS5A01G263200
AX-109910734	5A	480088724	TraesCS5A01G269200
AX-108813018	5A	481203362	TraesCS5A01G270800
AX-108926220	5A	482823570	TraesCS5A01G274000
AX-108769602	5A	483720326	TraesCS5A01G274400
AX-110091212	5A	485372583	TraesCS5A01G276000
AX-109925387	5A	485845877	TraesCS5A01G276800
AX-111028805	5A	540276235	TraesCS5A01G330800
AX-109817972	5A	540366236	TraesCS5A01G331300
AX-109275062	5A	548629704	TraesCS5A01G344300
AX-110373243	5A	549340695	TraesCS5A01G346700
AX-109915685	5A	562863428	TraesCS5A01G361500
AX-109819591	5A	563326001	TraesCS5A01G362100
AX-109976129	5A	565550755	TraesCS5A01G365500
AX-110400975	5A	567921357	TraesCS5A01G367700
AX-110018460	5A	569865177	TraesCS5A01G370500
AX-111519791	5A	569991740	TraesCS5A01G370700
AX-109933519	5A	570504600	TraesCS5A01G371900
AX-111074111	5A	570713592	TraesCS5A01G372100
AX-109930489	5A	570775573	TraesCS5A01G372300
AX-109428297	5A	573562688	TraesCS5A01G375400
AX-109463780	5A	591492924	TraesCS5A01G397100
AX-109313646	5A	591636767	TraesCS5A01G397200
AX-111124959	5A	592520041	TraesCS5A01G398700
AX-110957187	5A	592686372	TraesCS5A01G399000
AX-108856756	5A	593176811	TraesCS5A01G400100
AX-110598597	5A	593242139	TraesCS5A01G400300
AX-108739016	5A	593333557	TraesCS5A01G400400
AX-110422947	5A	594573112	TraesCS5A01G401700
AX-108985538	5A	595552930	TraesCS5A01G403300
AX-109864964	5A	596367365	TraesCS5A01G404300
AX-110432795	5A	596664195	TraesCS5A01G405300
AX-111111649	5A	598666321	TraesCS5A01G408400
AX-109922320	5A	611565528	TraesCS5A01G426500
AX-109918926	5A	611634516	TraesCS5A01G426700
AX-108761796	5A	612169648	TraesCS5A01G427500
AX-111680823	5A	612185433	TraesCS5A01G427600
AX-110399181	5A	612978602	TraesCS5A01G428000
AX-110988643	5A	617236204	TraesCS5A01G434200
AX-110987164	5A	617350557	TraesCS5A01G434400
AX-108929871	5A	618967306	TraesCS5A01G435800
AX-111564083	5A	631665433	TraesCS5A01G449900
AX-110647322	5A	636418681	TraesCS5A01G456100
AX-110060964	5A	636645036	TraesCS5A01G456600
AX-111573142	5A	663292774	TraesCS5A01G495000
AX-110651786	5A	685793746	TraesCS5A01G525300
AX-109303439	5A	688284513	TraesCS5A01G527900
AX-110025779	5A	702502126	TraesCS5A01G548500
AX-108799610	5A	705363447	TraesCS5A01G552200
AX-109849625	5A	706497454	TraesCS5A01G554700
AX-109531034	5A	708432209	TraesCS5A01G557400
AX-110370169	5A	709194115	TraesCS5A01G558500
AX-110934820	5B	412682551	TraesCS5B01G234600
AX-110495128	5B	417153325	TraesCS5B01G236200
AX-110446007	5B	423634726	TraesCS5B01G243400
AX-109581281	5B	437538069	TraesCS5B01G254700
AX-109939697	5B	440237861	TraesCS5B01G257900
AX-111218000	5B	455977302	TraesCS5B01G270900
AX-111084700	5B	461132311	TraesCS5B01G275100
AX-109365562	5B	461296601	TraesCS5B01G275500
AX-110060253	5B	462135090	TraesCS5B01G276500
AX-110478907	5B	462310057	TraesCS5B01G276700
AX-111067739	5B	476797837	TraesCS5B01G290900
AX-109954848	5B	478917595	TraesCS5B01G294700
AX-108915482	5B	479025086	TraesCS5B01G295000
AX-109990234	5B	487601378	TraesCS5B01G303100
AX-110093465	5B	514850487	TraesCS5B01G330400
AX-110615540	5B	520869636	TraesCS5B01G337300
AX-108976112	5B	536236500	TraesCS5B01G356500
AX-109978780	5B	546073630	TraesCS5B01G367500
AX-109380591	5B	546567064	TraesCS5B01G368200
AX-108779103	5B	548721485	TraesCS5B01G369900
AX-111732881	5B	549670069	TraesCS5B01G370600
AX-110952567	5B	551413573	TraesCS5B01G373700
AX-111598228	5B	554494777	TraesCS5B01G376300
AX-109933554	5B	554729682	TraesCS5B01G376900
AX-109983060	5B	554751365	TraesCS5B01G377000
AX-94547820	5B	571474355	TraesCS5B01G392900
AX-109526597	5B	576257148	TraesCS5B01G399100
AX-111576443	5B	584068313	TraesCS5B01G408300
AX-110524022	5B	591108962	TraesCS5B01G416400
AX-110473162	5B	591828782	TraesCS5B01G417300
AX-110084370	5B	611474838	TraesCS5B01G439100
AX-109543793	5B	622730894	TraesCS5B01G451300
AX-110052065	5B	636611225	TraesCS5B01G460800
AX-110435963	5B	637461423	TraesCS5B01G462100
AX-110740758	5B	643401464	TraesCS5B01G470000
AX-109445034	5B	655582535	TraesCS5B01G483900
AX-111556505	5B	656256717	TraesCS5B01G484800
AX-109001427	5B	669670865	TraesCS5B01G502600
AX-110673021	5B	670828552	TraesCS5B01G504900
AX-110482984	5B	672621111	TraesCS5B01G507200
AX-109392337	5B	681050880	TraesCS5B01G517800
AX-109384435	5B	681127668	TraesCS5B01G518000
AX-110060493	5B	681170085	TraesCS5B01G518200
AX-111540807	5B	684378009	TraesCS5B01G523000
AX-110061275	5B	697345534	TraesCS5B01G544800
AX-111594417	5B	697682684	TraesCS5B01G545200
AX-110371301	5B	703088581	TraesCS5B01G552000
AX-109995035	5B	705084828	TraesCS5B01G557000
AX-108989584	5D	296871330	TraesCS5D01G192700
AX-95652462	5D	358998344	TraesCS5D01G252900
AX-109345642	5D	381413033	TraesCS5D01G279400
AX-95629019	5D	381916139	TraesCS5D01G280500
AX-109527315	5D	385142552	TraesCS5D01G284500
AX-95078562	5D	385393226	TraesCS5D01G284600
AX-86174014	5D	387705194	TraesCS5D01G288500
AX-109879639	5D	396809761	TraesCS5D01G299300
AX-111507057	5D	397936943	TraesCS5D01G300600
AX-112288030	5D	398095372	TraesCS5D01G300800
AX-95126001	5D	398769038	TraesCS5D01G302600
AX-111479573	5D	398902036	TraesCS5D01G303200
AX-94409094	5D	399148382	TraesCS5D01G303400
AX-109546254	5D	399220068	TraesCS5D01G303900
AX-110412002	5D	399618927	TraesCS5D01G304400
AX-108745778	5D	399620049	TraesCS5D01G304400
AX-110439529	5D	399983051	TraesCS5D01G305000
AX-94894230	5D	403066861	TraesCS5D01G306700
AX-95658617	5D	406827545	TraesCS5D01G310000
AX-95684495	5D	425719512	TraesCS5D01G336200
AX-94537482	5D	429909658	TraesCS5D01G341800
AX-94525922	5D	437342058	TraesCS5D01G355900
AX-94966060	5D	437459884	TraesCS5D01G356200
AX-110447436	5D	443264980	TraesCS5D01G366500
AX-109325721	5D	447882240	TraesCS5D01G375700
AX-94941069	5D	447884299	TraesCS5D01G375700
AX-110650263	5D	448860123	TraesCS5D01G376300
AX-109902688	5D	449028077	TraesCS5D01G376500
AX-108866645	5D	464088616	TraesCS5D01G397000
AX-94823785	5D	480477368	TraesCS5D01G419300
AX-110500077	5D	482296952	TraesCS5D01G422300
AX-95155637	5D	482299796	TraesCS5D01G422300
AX-111159985	5D	483713128	TraesCS5D01G424500
AX-89718033	5D	490998545	TraesCS5D01G436900
AX-110639062	5D	495061367	TraesCS5D01G443800
AX-109406954	5D	495063380	TraesCS5D01G443800
AX-111481379	5D	495064840	TraesCS5D01G443900
AX-111455346	5D	495617642	TraesCS5D01G444800
AX-94622342	5D	505940915	TraesCS5D01G462200
AX-108883591	5D	506248500	TraesCS5D01G462900
AX-94643849	5D	520778897	TraesCS5D01G484800
AX-94904777	5D	520780370	TraesCS5D01G484800
AX-94793223	5D	520782287	TraesCS5D01G484800
AX-95629586	5D	521258268	TraesCS5D01G485900
AX-110082918	5D	529215601	TraesCS5D01G500800
AX-94555342	5D	531511528	TraesCS5D01G505700
AX-110484142	5D	531887209	TraesCS5D01G505900
AX-95098312	5D	531888690	TraesCS5D01G505900
AX-110391219	5D	532276179	TraesCS5D01G506700
AX-94960445	5D	538164459	TraesCS5D01G514500
AX-95219129	5D	538441430	TraesCS5D01G515000
AX-110069805	5D	543215294	TraesCS5D01G522900
AX-94696854	5D	548366664	TraesCS5D01G534100
AX-108860495	6A	1057501	TraesCS6A01G002800
AX-109275209	6A	1062594	TraesCS6A01G002900
AX-109871930	6A	3015772	TraesCS6A01G007700
AX-109886427	6A	3772752	TraesCS6A01G009100
AX-109447359	6A	5048342	TraesCS6A01G010600
AX-109824723	6A	5358639	TraesCS6A01G011700
AX-111662632	6A	5901733	TraesCS6A01G012800
AX-109970831	6A	6564113	TraesCS6A01G013300
AX-111534875	6A	6567688	TraesCS6A01G013300
AX-108753699	6A	6733123	TraesCS6A01G013700
AX-111604118	6A	9322220	TraesCS6A01G019400
AX-111113291	6A	11162472	TraesCS6A01G022300
AX-95172815	6A	18713133	TraesCS6A01G037900
AX-111067020	6A	21549157	TraesCS6A01G041100
AX-110955107	6A	22528233	TraesCS6A01G042800
AX-111013894	6A	23235574	TraesCS6A01G044400
AX-110974091	6A	23410164	TraesCS6A01G045100
AX-110403435	6A	23627832	TraesCS6A01G045900
AX-111577272	6A	23752180	TraesCS6A01G046400
AX-109903053	6A	23865609	TraesCS6A01G046800
AX-109837131	6A	24065380	TraesCS6A01G047700
AX-89658308	6A	24074082	TraesCS6A01G047900
AX-109850660	6A	24331303	TraesCS6A01G048100
AX-108990703	6A	24828936	TraesCS6A01G048600
AX-109458709	6A	26970583	TraesCS6A01G052000
AX-109400930	6A	28412251	TraesCS6A01G054500
AX-109100179	6A	29372911	TraesCS6A01G055800
AX-108760767	6A	30135416	TraesCS6A01G057300
AX-109329897	6A	30418808	TraesCS6A01G057500
AX-110980576	6A	30424056	TraesCS6A01G057600
AX-111112592	6A	30727450	TraesCS6A01G058200
AX-110621365	6A	30798060	TraesCS6A01G058300
AX-111007903	6A	31357913	TraesCS6A01G059200
AX-86172795	6A	32662099	TraesCS6A01G060700
AX-111198085	6A	32740966	TraesCS6A01G060900
AX-110367528	6A	34688999	TraesCS6A01G065300
AX-110666660	6A	37379184	TraesCS6A01G068800
AX-108943563	6A	37393262	TraesCS6A01G068800
AX-110918493	6A	53080100	TraesCS6A01G084500
AX-110947207	6A	53502414	TraesCS6A01G085300
AX-109333006	6A	63071627	TraesCS6A01G095800
AX-110390235	6A	64259038	TraesCS6A01G097000
AX-109540617	6A	65064195	TraesCS6A01G097800
AX-86178044	6A	65066540	TraesCS6A01G097800
AX-110484224	6A	65802728	TraesCS6A01G098700
AX-86170159	6A	67131401	TraesCS6A01G099600
AX-110589112	6A	67642549	TraesCS6A01G100400
AX-111561652	6A	70423028	TraesCS6A01G101600
AX-86162470	6A	70426384	TraesCS6A01G101700
AX-108987721	6A	70571162	TraesCS6A01G101800
AX-110463456	6A	70911508	TraesCS6A01G101900
AX-94449290	6A	70913552	TraesCS6A01G101900
AX-111726593	6A	71443225	TraesCS6A01G102200
AX-110509054	6A	71539737	TraesCS6A01G102500
AX-109431759	6A	71545617	TraesCS6A01G102600
AX-109477156	6A	71700839	TraesCS6A01G102700
AX-111251458	6A	72430545	TraesCS6A01G103100
AX-111710764	6A	72435320	TraesCS6A01G103200
AX-108728908	6A	73299403	TraesCS6A01G104000
AX-111620068	6A	73303172	TraesCS6A01G104000
AX-109380327	6A	73571309	TraesCS6A01G104800
AX-111533021	6A	74029245	TraesCS6A01G105900
AX-111460052	6A	75153458	TraesCS6A01G107100
AX-111034568	6A	75156759	TraesCS6A01G107100
AX-94961629	6A	75368185	TraesCS6A01G107200
AX-111560807	6A	75907109	TraesCS6A01G107300
AX-108944685	6A	76628107	TraesCS6A01G107800
AX-109973815	6A	76632997	TraesCS6A01G107900
AX-111551684	6A	77783112	TraesCS6A01G108900
AX-109403894	6A	79275610	TraesCS6A01G110200
AX-111450972	6A	79347740	TraesCS6A01G110300
AX-110468526	6A	79351024	TraesCS6A01G110300
AX-109531014	6A	79957492	TraesCS6A01G110800
AX-111675866	6A	80687833	TraesCS6A01G111200
AX-110373208	6A	82099086	TraesCS6A01G112600
AX-110117983	6A	83355080	TraesCS6A01G113300
AX-111457139	6A	83600873	TraesCS6A01G113600
AX-109988710	6A	103957050	TraesCS6A01G131400
AX-110619257	6A	105181305	TraesCS6A01G133000
AX-89563509	6A	107211047	TraesCS6A01G135500
AX-110533441	6A	139147396	TraesCS6A01G153100
AX-109906873	6A	143964030	TraesCS6A01G155200
AX-110936625	6A	158068223	TraesCS6A01G162800
AX-109480192	6A	187905688	TraesCS6A01G174400
AX-94593271	6A	228520895	TraesCS6A01G188100
AX-108853775	6A	232205122	TraesCS6A01G188800
AX-109396471	6A	235048170	TraesCS6A01G189200
AX-109355087	6A	235061963	TraesCS6A01G189200
AX-109063383	6A	242188700	TraesCS6A01G189600
AX-110614199	6A	263894763	TraesCS6A01G192800
AX-94479449	6A	270607942	TraesCS6A01G193700
AX-86176819	6A	276305458	TraesCS6A01G195000
AX-110065498	6A	277278819	TraesCS6A01G195100
AX-109282602	6A	277282477	TraesCS6A01G195100
AX-110086208	6A	278560928	TraesCS6A01G195200
AX-94714130	6A	286328721	TraesCS6A01G196200
AX-111630459	6A	297666084	TraesCS6A01G197400
AX-109901591	6A	297669851	TraesCS6A01G197400
AX-111245350	6A	299305241	TraesCS6A01G197800
AX-94458834	6A	326742032	TraesCS6A01G200900
AX-109078682	6A	335778122	TraesCS6A01G201800
AX-111541600	6A	340919151	TraesCS6A01G202900
AX-109833174	6A	346575447	TraesCS6A01G203400
AX-109273611	6A	346597653	TraesCS6A01G203500
AX-108990090	6A	352653070	TraesCS6A01G204000
AX-111707211	6A	352655471	TraesCS6A01G204000
AX-111054159	6A	378190830	TraesCS6A01G209200
AX-109380909	6A	381087721	TraesCS6A01G210300
AX-109440144	6A	383079521	TraesCS6A01G210700
AX-109854459	6A	384681629	TraesCS6A01G211400
AX-109983245	6A	394613188	TraesCS6A01G214900
AX-110513379	6A	398181033	TraesCS6A01G216300
AX-111149752	6A	399220600	TraesCS6A01G216900
AX-94445373	6A	404699111	TraesCS6A01G218800
AX-108831346	6A	407095137	TraesCS6A01G219600
AX-111191200	6A	409133560	TraesCS6A01G220200
AX-109369442	6A	410046532	TraesCS6A01G220700
AX-111727298	6A	411086931	TraesCS6A01G221400
AX-109308833	6A	411095142	TraesCS6A01G221400
AX-109534013	6A	411770962	TraesCS6A01G221500
AX-111093642	6A	413733868	TraesCS6A01G221900
AX-108847140	6A	418544390	TraesCS6A01G223200
AX-86167031	6A	420092566	TraesCS6A01G223400
AX-108988004	6A	420412364	TraesCS6A01G223700
AX-94389455	6A	421773189	TraesCS6A01G224800
AX-111080243	6A	423523178	TraesCS6A01G225300
AX-112287252	6A	424093785	TraesCS6A01G225600
AX-109332961	6A	427194403	TraesCS6A01G226900
AX-109992027	6A	430572927	TraesCS6A01G228400
AX-109353125	6A	430579259	TraesCS6A01G228400
AX-86164705	6A	430935212	TraesCS6A01G228500
AX-110090658	6A	431139963	TraesCS6A01G228700
AX-111124455	6A	433964415	TraesCS6A01G230300
AX-111545240	6A	435778543	TraesCS6A01G231100
AX-111690388	6A	436861144	TraesCS6A01G231400
AX-109365575	6A	441497169	TraesCS6A01G233900
AX-111727948	6A	446729992	TraesCS6A01G237200
AX-110937386	6A	454649409	TraesCS6A01G242800
AX-110640638	6A	499204190	TraesCS6A01G272400
AX-109384275	6A	520587725	TraesCS6A01G288200
AX-110018729	6A	554103747	TraesCS6A01G317800
AX-111128769	6A	564404720	TraesCS6A01G333300
AX-89610547	6A	564585216	TraesCS6A01G333500
AX-110383439	6A	569124293	TraesCS6A01G336000
AX-112288721	6A	570378577	TraesCS6A01G336500
AX-109411144	6A	571789321	TraesCS6A01G337900
AX-108783719	6A	571848877	TraesCS6A01G338200
AX-108931864	6A	571930623	TraesCS6A01G338600
AX-111516383	6A	572137325	TraesCS6A01G338800
AX-108982634	6A	573480239	TraesCS6A01G340300
AX-110496683	6A	579440793	TraesCS6A01G346200
AX-108825127	6A	579755335	TraesCS6A01G346500
AX-110392325	6A	579762442	TraesCS6A01G346700
AX-111053903	6A	580197745	TraesCS6A01G347800
AX-109934181	6A	580317250	TraesCS6A01G348300
AX-111134280	6A	586839111	TraesCS6A01G355600
AX-108757177	6A	597290551	TraesCS6A01G374500
AX-86172896	6A	597859059	TraesCS6A01G375600
AX-110064260	6A	598190246	TraesCS6A01G376500
AX-111190014	6A	599047804	TraesCS6A01G378100
AX-109368959	6A	599056968	TraesCS6A01G378200
AX-111678724	6A	600129161	TraesCS6A01G379300
AX-110009698	6A	600275893	TraesCS6A01G379500
AX-89773191	6A	601264558	TraesCS6A01G382200
AX-86173631	6A	601473151	TraesCS6A01G382400
AX-111549411	6A	601872808	TraesCS6A01G382500
AX-110437163	6A	603276841	TraesCS6A01G386500
AX-109552957	6A	604385950	TraesCS6A01G387900
AX-108874914	6A	608711669	TraesCS6A01G396800
AX-109280942	6A	609169399	TraesCS6A01G399100
AX-111006947	6A	609816271	TraesCS6A01G401200
AX-94422432	6A	609973618	TraesCS6A01G401500
AX-110462084	6B	6342964	TraesCS6B01G010600
AX-94467667	6B	18594400	TraesCS6B01G031300
AX-110988919	6B	22553352	TraesCS6B01G038100
AX-110504116	6B	25277985	TraesCS6B01G040900
AX-108733102	6B	30038059	TraesCS6B01G050600
AX-110667505	6B	34094173	TraesCS6B01G054000
AX-108942900	6B	41409439	TraesCS6B01G061700
AX-108775589	6B	75029980	TraesCS6B01G097500
AX-109846005	6B	114880348	TraesCS6B01G120000
AX-108762758	6B	117781076	TraesCS6B01G122600
AX-94878401	6B	117850950	TraesCS6B01G123000
AX-108733957	6B	120671902	TraesCS6B01G125700
AX-111080402	6B	127613512	TraesCS6B01G131000
AX-95224228	6B	155752179	TraesCS6B01G151800
AX-108954574	6B	155761470	TraesCS6B01G151900
AX-109361795	6B	159699610	TraesCS6B01G157400
AX-109424157	6B	163624853	TraesCS6B01G159800
AX-110924843	6B	191749880	TraesCS6B01G175700
AX-109467094	6B	192938198	TraesCS6B01G176600
AX-111180905	6B	198391968	TraesCS6B01G178400
AX-109539352	6B	198399117	TraesCS6B01G178400
AX-110621549	6B	198916260	TraesCS6B01G178600
AX-110996550	6B	199753552	TraesCS6B01G179400
AX-109555806	6B	228688516	TraesCS6B01G193600
AX-95202144	6B	231684721	TraesCS6B01G195800
AX-111537240	6B	234151678	TraesCS6B01G197200
AX-111536761	6B	454728397	TraesCS6B01G253300
AX-110007398	6B	457217023	TraesCS6B01G254200
AX-110025065	6B	457670078	TraesCS6B01G254500
AX-108790903	6B	458582560	TraesCS6B01G255000
AX-110624652	6B	460502099	TraesCS6B01G256400
AX-110487901	6B	462129736	TraesCS6B01G257600
AX-109449869	6B	463373464	TraesCS6B01G258000
AX-108963553	6B	464915233	TraesCS6B01G258300
AX-110593274	6B	470123846	TraesCS6B01G259900
AX-109849014	6B	476188276	TraesCS6B01G264900
AX-108923120	6B	487785072	TraesCS6B01G270900
AX-109302403	6B	493318366	TraesCS6B01G273100
AX-110977234	6B	512251585	TraesCS6B01G284100
AX-111468538	6B	567612265	TraesCS6B01G320200
AX-111088171	6B	573161311	TraesCS6B01G323900
AX-110087718	6B	575925554	TraesCS6B01G326300
AX-111042332	6B	577366053	TraesCS6B01G327800
AX-111102500	6B	578212197	TraesCS6B01G328300
AX-89322751	6B	578301342	TraesCS6B01G328400
AX-111605648	6B	612848862	TraesCS6B01G347900
AX-109274477	6B	613293543	TraesCS6B01G348700
AX-109942957	6B	619526713	TraesCS6B01G353800
AX-110952186	6B	624496121	TraesCS6B01G356200
AX-110638152	6B	624801647	TraesCS6B01G356400
AX-109450326	6B	625377324	TraesCS6B01G356900
AX-110941874	6B	632420839	TraesCS6B01G360600
AX-108828343	6B	644482773	TraesCS6B01G371000
AX-86166312	6B	653106457	TraesCS6B01G378200
AX-110944383	6B	659640045	TraesCS6B01G384900
AX-109407014	6B	659647875	TraesCS6B01G384900
AX-109292022	6B	660674727	TraesCS6B01G386100
AX-108771883	6B	661851668	TraesCS6B01G387000
AX-108739547	6B	670209810	TraesCS6B01G394800
AX-111688639	6B	674945631	TraesCS6B01G399500
AX-109305301	6B	680530381	TraesCS6B01G405000
AX-111162124	6B	680860918	TraesCS6B01G406300
AX-111458839	6B	680988976	TraesCS6B01G406700
AX-109295974	6B	681258424	TraesCS6B01G407000
AX-109291339	6B	681348181	TraesCS6B01G407100
AX-108870551	6B	681362454	TraesCS6B01G407100
AX-110375590	6B	690880066	TraesCS6B01G418800
AX-110501488	6B	690959257	TraesCS6B01G419000
AX-94571008	6B	690976692	TraesCS6B01G419200
AX-109383520	6B	691788115	TraesCS6B01G420300
AX-111211711	6B	697949773	TraesCS6B01G430200
AX-110687567	6B	707207458	TraesCS6B01G445100
AX-111020460	6B	707941768	TraesCS6B01G447200
AX-110936231	6B	711373553	TraesCS6B01G452700
AX-109930699	6B	717904477	TraesCS6B01G468400
AX-111031107	6B	718257308	TraesCS6B01G469400
AX-108908227	6B	720493791	TraesCS6B01G472900
AX-110043184	6D	492265	TraesCS6D01G001200
AX-110311783	6D	2097771	TraesCS6D01G004200
AX-108995112	6D	2912841	TraesCS6D01G006900
AX-111725214	6D	3481897	TraesCS6D01G008900
AX-111632746	6D	4698361	TraesCS6D01G012000
AX-94907259	6D	10912445	TraesCS6D01G028200
AX-111705933	6D	35629650	TraesCS6D01G070500
AX-111475193	6D	35630892	TraesCS6D01G070500
AX-110579555	6D	57898757	TraesCS6D01G092300
AX-94860553	6D	68868765	TraesCS6D01G105400
AX-109921134	6D	72351596	TraesCS6D01G108200
AX-94791676	6D	73067355	TraesCS6D01G108500
AX-110443670	6D	73497733	TraesCS6D01G108700
AX-86185244	6D	73589322	TraesCS6D01G109000
AX-94731858	6D	75872152	TraesCS6D01G110100
AX-94650728	6D	78267367	TraesCS6D01G111600
AX-95103792	6D	81232726	TraesCS6D01G113900
AX-108962495	6D	81237257	TraesCS6D01G113900
AX-95659216	6D	81240632	TraesCS6D01G113900
AX-111710909	6D	81656620	TraesCS6D01G114300
AX-95683892	6D	81662294	TraesCS6D01G114400
AX-109523464	6D	81671441	TraesCS6D01G114600
AX-110004281	6D	84490353	TraesCS6D01G119400
AX-94732905	6D	101254351	TraesCS6D01G133800
AX-95070310	6D	101495199	TraesCS6D01G133900
AX-94495507	6D	104061501	TraesCS6D01G135600
AX-110470769	6D	131704262	TraesCS6D01G155600
AX-111502098	6D	131938880	TraesCS6D01G155700
AX-94645515	6D	133219902	TraesCS6D01G157000
AX-94667227	6D	134587897	TraesCS6D01G157900
AX-109035604	6D	155841334	TraesCS6D01G169500
AX-95239116	6D	291959871	TraesCS6D01G206200
AX-109570521	6D	292965070	TraesCS6D01G207700
AX-94542212	6D	292966411	TraesCS6D01G207700
AX-94391493	6D	293494494	TraesCS6D01G208100
AX-94733916	6D	293810438	TraesCS6D01G208300
AX-94453517	6D	295271484	TraesCS6D01G209000
AX-89712321	6D	296864640	TraesCS6D01G210400
AX-111481419	6D	296866819	TraesCS6D01G210400
AX-95108897	6D	300889084	TraesCS6D01G212400
AX-108888789	6D	308284195	TraesCS6D01G218000
AX-99754125	6D	308890818	TraesCS6D01G218700
AX-111045701	6D	311554468	TraesCS6D01G221000
AX-94726995	6D	314510971	TraesCS6D01G222800
AX-95219334	6D	315623806	TraesCS6D01G223500
AX-95252034	6D	317402746	TraesCS6D01G225600
AX-94807105	6D	320714825	TraesCS6D01G229300
AX-94677045	6D	327639315	TraesCS6D01G233800
AX-110600988	6D	345244250	TraesCS6D01G243100
AX-111170788	6D	345390281	TraesCS6D01G243400
AX-95653759	6D	381996185	TraesCS6D01G273100
AX-111204801	6D	386950074	TraesCS6D01G278600
AX-109463468	6D	406204056	TraesCS6D01G295300
AX-94513779	6D	408653207	TraesCS6D01G297500
AX-111079963	6D	408899144	TraesCS6D01G298000
AX-95156239	6D	436076317	TraesCS6D01G333800
AX-94981854	6D	438279701	TraesCS6D01G337700
AX-94745320	6D	444455338	TraesCS6D01G344600
AX-94598805	6D	447828831	TraesCS6D01G350000
AX-95217910	6D	450212306	TraesCS6D01G355600
AX-109350107	6D	463078908	TraesCS6D01G385200
AX-108764477	6D	467033320	TraesCS6D01G392700
AX-108940877	6D	467317200	TraesCS6D01G393600
AX-109328797	6D	469535398	TraesCS6D01G398100
AX-109969938	6D	470994976	TraesCS6D01G402700
AX-109867799	6D	470999923	TraesCS6D01G402700
AX-95152423	6D	471016910	TraesCS6D01G402800
AX-109409569	6D	472725088	TraesCS6D01G405600
AX-111057955	6D	472754118	TraesCS6D01G405800
AX-94907447	6D	472890367	TraesCS6D01G406400
AX-110441820	7A	1986092	TraesCS7A01G004000
AX-111002562	7A	13178025	TraesCS7A01G031700
AX-111135138	7A	15800429	TraesCS7A01G035700
AX-111504531	7A	25358385	TraesCS7A01G052400
AX-111045634	7A	26325586	TraesCS7A01G054500
AX-109452823	7A	26428584	TraesCS7A01G054900
AX-111215372	7A	33452503	TraesCS7A01G066700
AX-110075690	7A	34708341	TraesCS7A01G068500
AX-110984066	7A	36330705	TraesCS7A01G070600
AX-108817177	7A	49178868	TraesCS7A01G084800
AX-109881798	7A	150908047	TraesCS7A01G193100
AX-110422045	7A	486166527	TraesCS7A01G332900
AX-111051677	7A	492649116	TraesCS7A01G336600
AX-108867986	7A	495545824	TraesCS7A01G338600
AX-110538222	7A	496827410	TraesCS7A01G339200
AX-111155935	7A	497739170	TraesCS7A01G339500
AX-108754004	7A	680341488	TraesCS7A01G491300
AX-109889341	7A	688972008	TraesCS7A01G498500
AX-110006545	7A	692764949	TraesCS7A01G504400
AX-111625076	7A	694062132	TraesCS7A01G506900
AX-111489880	7A	696723442	TraesCS7A01G509000
AX-108937754	7A	699300713	TraesCS7A01G511900
AX-109519842	7A	700801937	TraesCS7A01G515000
AX-109307931	7A	701405443	TraesCS7A01G516600
AX-109473326	7A	717395217	TraesCS7A01G540500
AX-111019691	7A	721920485	TraesCS7A01G546500
AX-109288617	7A	735390890	TraesCS7A01G565800
AX-94902381	7B	1205132	TraesCS7B01G002900
AX-112287959	7B	3848931	TraesCS7B01G006900
AX-110991982	7B	8884901	TraesCS7B01G012700
AX-111569504	7B	24060563	TraesCS7B01G025500
AX-108820207	7B	33906637	TraesCS7B01G034600
AX-110959006	7B	43230324	TraesCS7B01G043300
AX-110190146	7B	46991322	TraesCS7B01G047400
AX-111082708	7B	48472511	TraesCS7B01G048700
AX-110365685	7B	51069162	TraesCS7B01G050100
AX-109375143	7B	55034357	TraesCS7B01G052600
AX-110538333	7B	55340764	TraesCS7B01G052800
AX-111095358	7B	58249831	TraesCS7B01G054900
AX-109453130	7B	141799971	TraesCS7B01G121200
AX-109466205	7B	152482238	TraesCS7B01G127600
AX-108802025	7B	152782822	TraesCS7B01G127800
AX-94886246	7B	156681592	TraesCS7B01G130200
AX-109333564	7B	480863963	TraesCS7B01G260600
AX-109978126	7B	491169885	TraesCS7B01G268300
AX-111181295	7B	517874836	TraesCS7B01G283500
AX-109026315	7B	534019238	TraesCS7B01G297100
AX-109854550	7B	560503963	TraesCS7B01G313500
AX-94559071	7B	586716781	TraesCS7B01G331500
AX-111671210	7B	592868362	TraesCS7B01G338500
AX-111683104	7B	608876466	TraesCS7B01G352300
AX-109849733	7B	611453469	TraesCS7B01G353500
AX-110483224	7B	611738355	TraesCS7B01G354000
AX-86162273	7B	614182236	TraesCS7B01G355200
AX-109847710	7B	626565866	TraesCS7B01G364000
AX-108878887	7B	627611082	TraesCS7B01G364600
AX-111045764	7B	634302207	TraesCS7B01G369600
AX-95685082	7B	637580172	TraesCS7B01G371500
AX-108789197	7B	666536197	TraesCS7B01G399900
AX-109975409	7B	689200519	TraesCS7B01G419800
AX-110078084	7B	699141340	TraesCS7B01G430600
AX-109867082	7B	704249997	TraesCS7B01G438000
AX-89528054	7B	712475751	TraesCS7B01G450400
AX-110457161	7D	3086189	TraesCS7D01G006400
AX-111179917	7D	3551726	TraesCS7D01G006800
AX-108776233	7D	3781193	TraesCS7D01G007800
AX-110041222	7D	3785660	TraesCS7D01G007900
AX-111083551	7D	3858812	TraesCS7D01G008000
AX-110124196	7D	4426558	TraesCS7D01G009200
AX-109345271	7D	4629129	TraesCS7D01G009500
AX-109864765	7D	4635277	TraesCS7D01G009600
AX-111623278	7D	4641105	TraesCS7D01G009600
AX-109848092	7D	8319894	TraesCS7D01G018800
AX-110893366	7D	8326012	TraesCS7D01G018800
AX-109346920	7D	8333419	TraesCS7D01G018800
AX-109415218	7D	8419420	TraesCS7D01G019300
AX-111492432	7D	8423070	TraesCS7D01G019300
AX-111011867	7D	10050139	TraesCS7D01G021400
AX-111050143	7D	10052278	TraesCS7D01G021300
AX-108885158	7D	10496881	TraesCS7D01G022300
AX-108815937	7D	10716343	TraesCS7D01G022800
AX-110421531	7D	13005223	TraesCS7D01G026700
AX-108790265	7D	13007748	TraesCS7D01G026700
AX-109396087	7D	13014294	TraesCS7D01G026700
AX-111146616	7D	13659369	TraesCS7D01G028000
AX-111134752	7D	14421231	TraesCS7D01G028900
AX-109407332	7D	14881079	TraesCS7D01G029700
AX-110051050	7D	18105816	TraesCS7D01G035300
AX-89737284	7D	46670585	TraesCS7D01G078900
AX-110468744	7D	60431524	TraesCS7D01G100800
AX-111682650	7D	89477148	TraesCS7D01G139800
AX-111679201	7D	89894286	TraesCS7D01G140900
AX-109463522	7D	92396839	TraesCS7D01G144700
AX-86172279	7D	104524567	TraesCS7D01G156100
AX-110038270	7D	104528691	TraesCS7D01G156100
AX-109191839	7D	104532134	TraesCS7D01G156200
AX-110356791	7D	291514510	TraesCS7D01G283000
