# Supplementary material for: Mapping Quantitative Trait Loci for 1000-Grain Weight in a Double Haploid Population of Common Wheat
Source: Int J Mol Sci. 2020 May 31;21(11):3960. doi: 10.3390/ijms21113960 (PMC7311974; doi:10.3390/ijms21113960)
Supplement: Supplementary file 1 [file ijms-21-03960-s001.zip › Supplemental Table 5.xlsx]

## Sheet: Sheet1
Supplemental Table 5 Difference between Parents in all environments
Parents	TGW (g)	Min.	Max.
Superb	47.40 ± 1.44***	44.78	48.39
M321	38.76 ± 1.30	36.49	40.07
*** indicates significant differences between Superb and M321 at 0.001 level
