# Supplementary material for: Mapping Quantitative Trait Loci for 1000-Grain Weight in a Double Haploid Population of Common Wheat
Source: Int J Mol Sci. 2020 May 31;21(11):3960. doi: 10.3390/ijms21113960 (PMC7311974; doi:10.3390/ijms21113960)
Supplement: Supplementary file 1 [file ijms-21-03960-s001.zip › Supplemental Table 6.xlsx]

## Sheet: Sheet1
Supplemental Table 6 Correlation coefficients between TGW of DH population in six environments
Environments	DLH2015	HD2016	XN2016	DLH2017	HD2017	XN2017
DLH2015	1
HD2016	0.761**	1
XN2016	0.697**	0.719**	1
DLH2017	0.726**	0.715**	0.909**	1
HD2017	0.818**	0.771**	0.871**	0.835**	1
XN2017	0.728**	0.704**	0.735**	0.699**	0.807**	1
**: Indicate correlation is significant at the 0.01 level
