# Supplementary material for: Mapping Quantitative Trait Loci for 1000-Grain Weight in a Double Haploid Population of Common Wheat
Source: Int J Mol Sci. 2020 May 31;21(11):3960. doi: 10.3390/ijms21113960 (PMC7311974; doi:10.3390/ijms21113960)
Supplement: Supplementary file 1 [file ijms-21-03960-s001.zip › Supplemental Table 7.xlsx]

## Sheet: Sheet1
Supplemental Table 7 The predicted genes in the interval of qTgw.nwipb-6AL
Gene	chr.	start	end	annotation
TraesCS6A01G340300.1	6A	573479549	573481217	Description=10 kDa chaperonin Pfam-IDs-(Description)=PF00166: Chaperonin 10 Kd subunit Interpro-IDs-(Description)=IPR011032: GroES-like GO-IDs-(Description)-via-Interpro=GO:0005524 MF: ATP binding Gene-or-TE-TE?-U=G Pfam-IDs=PF00166 Interpro-IDs=IPR011032 GO-IDs-via-Interpro=GO:0005524
TraesCS6A01G340400.1	6A	573482144	573488978	Description=GPI ethanolamine phosphate transferase 2 Pfam-IDs-(Description)=PF01663: Type I phosphodiesterase / nucleotide pyrophosphatase Interpro-IDs-(Description)=IPR002591: Type I phosphodiesterase/nucleotide pyrophosphatase/phosphate transferase GO-IDs-(Description)-via-Interpro=GO:0003824 MF: catalytic activity
TraesCS6A01G340500.1	6A	573491172	573494718	Description=RING finger protein Pfam-IDs-(Description)=unknown
TraesCS6A01G340500.2	6A	573491172	573494718	Description=RING finger protein Pfam-IDs-(Description)=unknown
TraesCS6A01G340500.3	6A	573492777	573494718	Description=RING finger protein Pfam-IDs-(Description)=unknown
TraesCS6A01G340600.1	6A	573506349	573513441	Description=zinc finger CCCH domain protein Pfam-IDs-(Description)=PF00642: Zinc finger C-x8-C-x5-C-x3-H type (and similar) Interpro-IDs-(Description)=IPR000571: Zinc finger, CCCH-type GO-IDs-(Description)-via-Interpro=GO:0046872 MF: metal ion binding Gene
TraesCS6A01G340700.1	6A	573635474	573638297	Description=F-box family protein Pfam-IDs-(Description)=PF00646: F-box domain Interpro-IDs-(Description)=IPR001810: F-box domain GO-IDs-(Description)-via-Interpro=GO:0005515 MF: protein binding Gene
TraesCS6A01G341000.1	6A	573860671	573861709	Description=F-box family protein Pfam-IDs-(Description)=PF00646: F-box domain Interpro-IDs-(Description)=IPR001810: F-box domain GO-IDs-(Description)-via-Interpro=GO:0005515 MF: protein binding Gene
TraesCS6A01G341200.1	6A	574220464	574221965	Description=F-box/RNI-like/FBD-like domains-containing protein Pfam-IDs-(Description)=unknown Interpro-IDs-(Description)=IPR032675: Leucine-rich repeat domain, L domain-like GO-IDs-(Description)-via-Interpro=unknown
TraesCS6A01G341300.1	6A	574238362	574239045	Description=F-box domain containing protein-like Pfam-IDs-(Description)=PF03478: Protein of unknown function (DUF295) Interpro-IDs-(Description)=IPR005174: Domain unknown function
TraesCS6A01G341400.1	6A	574242017	574243759	escription=3-ketoacyl-CoA synthase Pfam-IDs-(Description)=PF08392: FAE1/Type III polyketide synthase-like protein Interpro-IDs-(Description)=IPR012392: Very-long-chain 3-ketoacyl-CoA synthase GO-IDs-(Description)-via-Interpro=GO:0003824 MF: catalytic activity
TraesCS6A01G341500.1	6A	574249221	574249521	escription=alpha-adaptin Pfam-IDs-(Description)=unknown Interpro-IDs-(Description)=unknown GO-IDs-(Description)-via-Interpro=unknown
TraesCS6A01G341600.1	6A	574378180	574386049	Description=GPI-anchored adhesin-like protein Pfam-IDs-(Description)=unknown
TraesCS6A01G341600.2	6A	574378180	574386049	Description=GPI-anchored adhesin-like protein Pfam-IDs-(Description)=unknown
TraesCS6A01G341700.1	6A	574472578	574479877	Description=RRP12-like protein Pfam-IDs-(Description)=PF08161: NUC173 domain Interpro-IDs-(Description)=IPR011989: Armadillo-like helical GO-IDs-(Description)-via-Interpro=GO:0005488 MF: binding
TraesCS6A01G341800.1	6A	574481191	574488679	Description=carboxyl-terminal peptidase, putative (DUF239) Pfam-IDs-(Description)=PF03080: Domain of unknown function
TraesCS6A01G341900.1	6A	574489301	574493373	Description=Chaperone protein dnaJ Pfam-IDs-(Description)=PF00226: DnaJ domain Interpro-IDs-(Description)=IPR001623: DnaJ domain GO-IDs-(Description)-via-Interpro=unknown
TraesCS6A01G342000.1	6A	574524921	574530023	Description=Protein kinase family protein Pfam-IDs-(Description)=PF13947: Wall-associated receptor kinase galacturonan-binding Interpro-IDs-(Description)=IPR000152: EGF-type aspartate/asparagine hydroxylation site GO-IDs-(Description)-via-Interpro=GO:0004672 MF: protein kinase activity
TraesCS6A01G342100.1	6A	574818833	574819132	Description=ATP binding cassette subfamily B4 Pfam-IDs-(Description)=unknown Interpro-IDs-(Description)=unknown
TraesCS6A01G342200.1	6A	574911635	574914703	Description=70 kDa heat shock protein Pfam-IDs-(Description)=PF00012: Hsp70 protein Interpro-IDs-(Description)=IPR013126: Heat shock protein 70 family GO-IDs-(Description)-via-Interpro=unknown
TraesCS6A01G342300.1	6A	574945074	574945625	Description=DNA topoisomerase Pfam-IDs-(Description)=PF06839: GRF zinc finger Interpro-IDs-(Description)=IPR010666: Zinc finger, GRF-type GO-IDs-(Description)-via-Interpro=GO:0008270 MF: zinc ion binding
TraesCS6A01G342400.1	6A	575053069	575055542	Description=70 kDa heat shock protein Pfam-IDs-(Description)=PF00012: Hsp70 protein Interpro-IDs-(Description)=IPR013126: Heat shock protein 70 family GO-IDs-(Description)-via-Interpro=unknown
TraesCS6A01G342500.1	6A	575139268	575143411	Description=70 kDa heat shock protein Pfam-IDs-(Description)=PF00012: Hsp70 protein Interpro-IDs-(Description)=IPR013126: Heat shock protein 70 family GO-IDs-(Description)-via-Interpro=unknown
TraesCS6A01G342600.1	6A	575199999	575200247	Description=70 kDa heat shock protein Pfam-IDs-(Description)=PF00012: Hsp70 protein Interpro-IDs-(Description)=IPR013126: Heat shock protein 70 family GO-IDs-(Description)-via-Interpro=unknown
TraesCS6A01G342700.1	6A	575240076	575241378	Description=DNA-directed RNA polymerase subunit beta Pfam-IDs-(Description)=PF12274: Protein of unknown function (DUF3615) Interpro-IDs-(Description)=IPR022059: Protein of unknown function
TraesCS6A01G342800.5	6A	575293894	575302567	Description=Phosphoinositide phosphatase family protein Pfam-IDs-(Description)=PF02383: SacI homology domain Interpro-IDs-(Description)=IPR002013: SAC domain GO-IDs-(Description)-via-Interpro=GO:0042578 MF: phosphoric ester hydrolase activity
TraesCS6A01G342800.4	6A	575293894	575302567	Description=Phosphoinositide phosphatase family protein Pfam-IDs-(Description)=PF02383: SacI homology domain Interpro-IDs-(Description)=IPR002013: SAC domain GO-IDs-(Description)-via-Interpro=GO:0042578 MF: phosphoric ester hydrolase activity
TraesCS6A01G342800.1	6A	575293894	575298990	Description=Phosphoinositide phosphatase family protein Pfam-IDs-(Description)=PF02383: SacI homology domain Interpro-IDs-(Description)=IPR002013: SAC domain GO-IDs-(Description)-via-Interpro=GO:0042578 MF: phosphoric ester hydrolase activity
TraesCS6A01G342800.3	6A	575293894	575302567	Description=Phosphoinositide phosphatase family protein Pfam-IDs-(Description)=PF02383: SacI homology domain Interpro-IDs-(Description)=IPR002013: SAC domain GO-IDs-(Description)-via-Interpro=GO:0042578 MF: phosphoric ester hydrolase activity
TraesCS6A01G342800.2	6A	575293894	575302567	Description=Phosphoinositide phosphatase family protein Pfam-IDs-(Description)=PF02383: SacI homology domain Interpro-IDs-(Description)=IPR002013: SAC domain GO-IDs-(Description)-via-Interpro=GO:0042578 MF: phosphoric ester hydrolase activity
TraesCS6A01G342900.1	6A	575464621	575467588	Description=70 kDa heat shock protein Pfam-IDs-(Description)=PF00012: Hsp70 protein Interpro-IDs-(Description)=IPR013126: Heat shock protein 70 family GO-IDs-(Description)-via-Interpro=unknown
TraesCS6A01G343000.1	6A	576901971	576908174	Description=40S ribosomal protein S7 Pfam-IDs-(Description)=unknown Interpro-IDs-(Description)=unknown GO-IDs-(Description)-via-Interpro=unknown
TraesCS6A01G343100.1	6A	576911102	576914716	Description=Glycosyltransferase Pfam-IDs-(Description)=PF00201: UDP-glucoronosyl and UDP-glucosyl transferase Interpro-IDs-(Description)=IPR002213: UDP-glucuronosyl/UDP-glucosyltransferase GO-IDs-(Description)-via-Interpro=GO:0008152 BP: metabolic process Gene
TraesCS6A01G343200.1	6A	577074567	577076955	Description=Transcription factor GTE9 Pfam-IDs-(Description)=unknown Interpro-IDs-(Description)=unknown GO-IDs-(Description)-via-Interpro=unknown
TraesCS6A01G343300.1	6A	577721892	577725302	Description=Ethylene-responsive transcription factor Pfam-IDs-(Description)=PF00847: AP2 domain Interpro-IDs-(Description)=IPR001471: AP2/ERF domain GO-IDs-(Description)-via-Interpro=GO:0003677 MF: DNA binding
TraesCS6A01G343400.1	6A	577733768	577734268	Description=Zinc finger MYM-type protein 5 Pfam-IDs-(Description)=unknown Interpro-IDs-(Description)=IPR006580: Zinc finger, TTF-type GO-IDs-(Description)-via-Interpro=unknown
TraesCS6A01G343500.1	6A	577747167	577757479	Description=Protein TONSOKU Pfam-IDs-(Description)=PF13374: Tetratricopeptide repeat Interpro-IDs-(Description)=IPR011990: Tetratricopeptide-like helical domain GO-IDs-(Description)-via-Interpro=GO:0005515 MF: protein binding
TraesCS6A01G343600.1	6A	577780417	577781984	Description=E3 ubiquitin-protein ligase Pfam-IDs-(Description)=PF03145: Seven in absentia protein family Interpro-IDs-(Description)=IPR008974: TRAF-like GO-IDs-(Description)-via-Interpro=GO:0005515 MF: protein binding
TraesCS6A01G343700.1	6A	577879261	577881615	Description=Pectinesterase Pfam-IDs-(Description)=PF04043: Plant invertase/pectin methylesterase inhibitor Interpro-IDs-(Description)=IPR000070: Pectinesterase, catalytic
TraesCS6A01G343800.1	6A	578037201	578039600	Description=Pectinesterase Pfam-IDs-(Description)=PF04043: Plant invertase/pectin methylesterase inhibitor Interpro-IDs-(Description)=IPR000070: Pectinesterase, catalytic GO-IDs-(Description)-via-Interpro=GO:0004857 MF: enzyme inhibitor activity
TraesCS6A01G343900.1	6A	578040987	578043817	Description=Mitochondrial transcription termination factor Pfam-IDs-(Description)=PF02536: mTERF Interpro-IDs-(Description)=IPR003690: Transcription termination factor, mitochondrial/chloroplastic GO-IDs-(Description)-via-Interpro=GO:0003690 MF: double-stranded DNA binding
TraesCS6A01G344000.2	6A	578055666	578070932	Description=Lysine ketoglutarate reductase/saccharopine dehydrogenase Pfam-IDs-(Description)=PF05222: Alanine dehydrogenase/PNT, N-terminal domain Interpro-IDs-(Description)=IPR005097: Saccharopine dehydrogenase, NADP binding domain GO-IDs-(Description)-via-Interpro=GO:0016491 MF: oxidoreductase activity
TraesCS6A01G344000.1	6A	578055666	578068607	Description=Lysine ketoglutarate reductase/saccharopine dehydrogenase Pfam-IDs-(Description)=PF05222: Alanine dehydrogenase/PNT, N-terminal domain Interpro-IDs-(Description)=IPR005097: Saccharopine dehydrogenase, NADP binding domain GO-IDs-(Description)-via-Interpro=GO:0016491 MF: oxidoreductase activity
TraesCS6A01G344000.3	6A	578060012	578070932	Description=Lysine ketoglutarate reductase/saccharopine dehydrogenase Pfam-IDs-(Description)=PF05222: Alanine dehydrogenase/PNT, N-terminal domain Interpro-IDs-(Description)=IPR005097: Saccharopine dehydrogenase, NADP binding domain GO-IDs-(Description)-via-Interpro=GO:0016491 MF: oxidoreductase activity
TraesCS6A01G344000.4	6A	578060334	578070932	Description=Lysine ketoglutarate reductase/saccharopine dehydrogenase Pfam-IDs-(Description)=PF05222: Alanine dehydrogenase/PNT, N-terminal domain Interpro-IDs-(Description)=IPR005097: Saccharopine dehydrogenase, NADP binding domain GO-IDs-(Description)-via-Interpro=GO:0016491 MF: oxidoreductase activity
TraesCS6A01G344100.1	6A	578073698	578075904	Description=Alpha-aminoadipic semialdehyde synthase Pfam-IDs-(Description)=unknown
TraesCS6A01G344200.1	6A	578245148	578245995	escription=Cytochrome c biogenesis C Pfam-IDs-(Description)=PF01578: Cytochrome C assembly protein Interpro-IDs-(Description)=IPR002541: Cytochrome c assembly protein GO-IDs-(Description)-via-Interpro=GO:0015232 MF: heme transporter activity
TraesCS6A01G344300.1	6A	578504903	578514335	Description=Quinoprotein amine dehydrogenase, beta chain-like RIC1-like guanyl-nucleotide exchange factor Pfam-IDs-(Description)=PF07064: RIC1 Interpro-IDs-(Description)=IPR009771: Ribosome control protein 1 GO-IDs-(Description)-via-Interpro=GO:0005515 MF: protein binding
TraesCS6A01G344400.1	6A	578557365	578565960	Description=Altered inheritance of mitochondria protein 32 Pfam-IDs-(Description)=PF06999: Sucrase/ferredoxin-like Interpro-IDs-(Description)=IPR009737: Thioredoxin-like ferredoxin
TraesCS6A01G344500.1	6A	578663386	578664268	Description=Transmembrane-like protein Pfam-IDs-(Description)=PF05915: Eukaryotic protein of unknown function
TraesCS6A01G344600.1	6A	578700187	578701702	Description=F-box family protein Pfam-IDs-(Description)=PF03478: Protein of unknown function (DUF295) Interpro-IDs-(Description)=IPR005174: Domain unknown function DUF295 GO-IDs-(Description)-via-Interpro=unknown
TraesCS6A01G344700.1	6A	578885229	578887947	Description=MYB-related transcription factor Pfam-IDs-(Description)=PF00249: Myb-like DNA-binding domain Interpro-IDs-(Description)=IPR001005: SANT/Myb domain GO-IDs-(Description)-via-Interpro=GO:0003677 MF: DNA binding
TraesCS6A01G344800.1	6A	578895724	578901497	Description=Protein kinase-like Pfam-IDs-(Description)=PF00564: PB1 domain Interpro-IDs-(Description)=IPR000270: PB1 domain GO-IDs-(Description)-via-Interpro=GO:0004672 MF: protein kinase activity
TraesCS6A01G344800.2	6A	578895724	578901497	Description=Protein kinase-like Pfam-IDs-(Description)=PF00564: PB1 domain Interpro-IDs-(Description)=IPR000270: PB1 domain GO-IDs-(Description)-via-Interpro=GO:0004672 MF: protein kinase activity
TraesCS6A01G344800.3	6A	578897658	578901497	Description=Protein kinase-like Pfam-IDs-(Description)=PF00564: PB1 domain Interpro-IDs-(Description)=IPR000270: PB1 domain GO-IDs-(Description)-via-Interpro=GO:0004672 MF: protein kinase activity
TraesCS6A01G344800.4	6A	578897984	578901497	Description=Protein kinase-like Pfam-IDs-(Description)=PF00564: PB1 domain Interpro-IDs-(Description)=IPR000270: PB1 domain GO-IDs-(Description)-via-Interpro=GO:0004672 MF: protein kinase activity
TraesCS6A01G344900.1	6A	578926007	578927562	Description=F-box family protein Pfam-IDs-(Description)=PF03478: Protein of unknown function
TraesCS6A01G345000.1	6A	578941981	578943067	Description=Pathogenesis-related protein 1 Pfam-IDs-(Description)=PF00188: Cysteine-rich secretory protein family Interpro-IDs-(Description)=IPR001283: Cysteine-rich secretory protein, allergen V5/Tpx-1-related
TraesCS6A01G345100.1	6A	578954695	578955570	Description=Pathogenesis-related protein 1 Pfam-IDs-(Description)=PF00188: Cysteine-rich secretory protein family Interpro-IDs-(Description)=IPR001283: Cysteine-rich secretory protein, allergen V5/Tpx-1-related
TraesCS6A01G345200.1	6A	578983107	578983748	Description=Pathogenesis-related protein 1 Pfam-IDs-(Description)=PF00188: Cysteine-rich secretory protein family Interpro-IDs-(Description)=IPR001283: Cysteine-rich secretory protein, allergen V5/Tpx-1-related
TraesCS6A01G345300.1	6A	579005239	579006855	Description=Carboxyl methyltransferase Pfam-IDs-(Description)=PF03492: SAM dependent carboxyl methyltransferase Interpro-IDs-(Description)=IPR005299: SAM dependent carboxyl methyltransferase GO-IDs-(Description)-via-Interpro=GO:0008168 MF: methyltransferase activity
TraesCS6A01G345400.1	6A	579015648	579022532	Description=Telomeric repeat-binding factor 1 Pfam-IDs-(Description)=PF00249: Myb-like DNA-binding domain Interpro-IDs-(Description)=IPR001005: SANT/Myb domain GO-IDs-(Description)-via-Interpro=GO:0003677 MF: DNA binding
TraesCS6A01G345500.1	6A	579110517	579111671	Description=transmembrane protein, putative (DUF594) Pfam-IDs-(Description)=PF13968: Domain of unknown function
TraesCS6A01G345600.1	6A	579123677	579124157	Description=Cysteine protease, putative Pfam-IDs-(Description)=PF00112: Papain family cysteine protease Interpro-IDs-(Description)=IPR000668: Peptidase C1A, papain C-terminal
TraesCS6A01G345700.1	6A	579130691	579131083	Description=Ethylene-responsive transcription factor Pfam-IDs-(Description)=PF00847: AP2 domain Interpro-IDs-(Description)=IPR001471: AP2/ERF domain GO-IDs-(Description)-via-Interpro=GO:0003677 MF: DNA binding
TraesCS6A01G345800.1	6A	579138174	579138857	Description=Tyrosine N-monooxygenase Pfam-IDs-(Description)=PF14303: No apical meristem-associated C-terminal domain Interpro-IDs-(Description)=IPR029466: No apical meristem-associated, C-terminal domain GO-IDs-(Description)-via-Interpro=unknown
TraesCS6A01G345900.1	6A	579141924	579143034	Description=Cysteine protease, putative Pfam-IDs-(Description)=PF08246: Cathepsin propeptide inhibitor domain (I29) Interpro-IDs-(Description)=IPR000169: Cysteine peptidase, cysteine active site
TraesCS6A01G346000.1	6A	579145887	579150021	Description=RING/U-box superfamily protein Pfam-IDs-(Description)=PF13639: Ring finger domain Interpro-IDs-(Description)=IPR001841: Zinc finger, RING-type GO-IDs-(Description)-via-Interpro=GO:0005515 MF: protein binding
TraesCS6A01G346100.1	6A	579437114	579440032	Description=Kinase Pfam-IDs-(Description)=PF00582: Universal stress protein family Interpro-IDs-(Description)=IPR000719: Protein kinase domain GO-IDs-(Description)-via-Interpro=GO:0004672 MF: protein kinase activity
TraesCS6A01G346100.2	6A	579437384	579440032	Description=Kinase Pfam-IDs-(Description)=PF00582: Universal stress protein family Interpro-IDs-(Description)=IPR000719: Protein kinase domain GO-IDs-(Description)-via-Interpro=GO:0004672 MF: protein kinase activity
TraesCS6A01G346200.1	6A	579440392	579444591	Description=Alpha/beta-hydrolase superfamily protein Pfam-IDs-(Description)=PF05057: Putative serine esterase (DUF676) Interpro-IDs-(Description)=IPR007751: Domain of unknown function DUF676, lipase-like GO-IDs-(Description)-via-Interpro=unknown
